# Supplementary material for: Induction of Aspergillus fumigatus zinc cluster transcription factor OdrA/Mdu2 provides combined cellular responses for oxidative stress protection and multiple antifungal drug resistance
Source: mBio. 2023 Nov 20;14(6):e02628-23. doi: 10.1128/mbio.02628-23 (PMC10746196; doi:10.1128/mbio.02628-23)
Supplement: Supplemental tables — Tables S1-S10. [file mbio.02628-23-s0010.xlsx]

## Sheet: S1 Table
S1 Table: Classification of overexpression strains according to phenotypes and drug response
					overexpression phenotypes			increases drug tolerance
gene	given name	alternative name (according to FungiDB/literature)	Predicted orthologs/paralogs in A. nidulans according to FungiDB	overexpression phenotype	growth	development	altered colony color	voric	amph	itrac
AFUA_4G10120	zcf1	prtT	-	no				no	no	not tested
AFUA_2G15260	zcf2		AN7596	no				no	no	not tested
AFUA_7G06526	zcf3		-	no				no	no	not tested
AFUA_7G01640	zcf4		AN9147; AN1599	yes	RG	RS	(+)	no	no	not tested
AFUA_6G08790	zcf5		AN1729; AN1183; AN7919	yes	no	AH	(-)	no	no	not tested
AFUA_8G04130	zcf6	farB1	AN1425; AN10789; AN2677	no				no	no	not tested
AFUA_2G03430	zcf7		AN4489; AN10979; AN2839; AN2944; AN7921; AN7951; AN8902	no				no	no	not tested
AFUA_3G02700	zcf8		AN1028; AN0680; AN2652; AN3533; AN6759; AN6790; AN9293	no				no	no	not tested
AFUA_7G00410	zcf9		AN8088; AN3502	no				no	no	not tested
AFUA_6G12160	zcf10	mdd5	AN0742; AN11185; AN4972; AN7507; AN8590; AN8930	yes	no	CE	(-)	no	no	not tested
AFUA_2G03460	zcf11		AN4486	no				no	no	not tested
AFUA_1G15470	zcf12		AN0891; AN10976; AN5299; AN8447	yes	no	AH	(-)	no	no	not tested
AFUA_1G03780	zcf13		-	no				no	no	not tested
AFUA_6G08540	zcf14		AN3911	yes	no	AH	(-)	no	no	not tested
AFUA_5G06460	zcf15		AN3900	yes	RG	AH	(-)	no	no	not tested
AFUA_5G11070	zcf16		AN0202	yes	RG	RS	(+)	no	no	not tested
AFUA_2G05380	zcf17		AN7507; AN0742; AN11185; AN4972; AN8590; AN8930	yes	RG	CE	(+)	no	yes	no
AFUA_1G01590	zcf18		AN0388; AN10550	no				no	no	not tested
AFUA_3G12780	zcf19		AN3120; AN2725; AN2763; AN5070	no				no	no	not tested
AFUA_5G10040	zcf20		AN3863; AN1077	no				no	no	not tested
AFUA_3G15290	zcf21	ftpR	-	yes	no	RS	(-)	no	no	not tested
AFUA_1G08770	zcf22		AN1402; AN11077; AN3419; AN6393; AN6836	no				no	no	not tested
AFUA_4G01470	zcf23	mdu6	-	no				no	no	not tested
AFUA_7G04890	zcf24		-	no				no	no	not tested
AFUA_3G12180	zcf25		AN5052; AN0718; AN3356; AN5040	no				no	no	not tested
AFUA_2G12330	zcf26	acuM	AN6293 (acuM)	no				no	no	not tested
AFUA_2G17860	zcf27		AN1175	no				no	no	not tested
AFUA_1G17640	zcf28		AN10910; AN3391; AN5506; AN6747; AN9025	no				no	no	not tested
AFUA_7G04170	zcf29		AN5691; AN10262; AN8129 (sfgA)	no				no	no	not tested
AFUA_8G02640	zcf30		AN8894	no				no	no	not tested
AFUA_6G11110	zcf31	sclB	AN0585 (sclB)	yes	RG	RS	(+)	no	no	not tested
AFUA_6G07230	zcf32		AN10638	no				no	no	not tested
AFUA_7G00652	zcf33		AN6747; AN10910; AN3391; AN5506; AN9025	no				no	no	not tested
AFUA_6G11450	zcf34		AN0507; AN10192	no				no	no	not tested
AFUA_8G06010	zcf35		AN0718; AN3356; AN5040; AN5052	no				no	no	not tested
AFUA_6G12130	zcf36		AN3369 (clrB); AN6832	yes	no	no	(+)	no	no	not tested
AFUA_2G16160	zcf37		AN2136	yes	NG			no	no	not tested
AFUA_3G13600	zcf38		AN0568; AN11093	yes	RG	no	(-)	no	no	not tested
AFUA_4G01322	zcf39		AN10300; AN7190; AN9141	no				no	no	not tested
AFUA_2G09330	zcf40	mdu9	-	no				no	no	not tested
AFUA_1G01240	zcf41		AN8426	no				no	no	not tested
AFUA_1G01340	zcf42		-	no				no	no	not tested
AFUA_1G01560	zcf43		AN8501(socA)	no				no	no	not tested
AFUA_1G01650	zcf44		AN3994	no				no	no	not tested
AFUA_1G01850	zcf45		AN10059	yes	RG	RS	(+)	no	no	not tested
AFUA_1G03800	zcf46;odrA	mdu2	AN10504; AN0853; AN10659	yes	RG	CE	(+)	yes	yes	yes
AFUA_1G03860	zcf47	amdR	AN4035 (amdR); AN0098 (nirA); AN10331; AN4185; AN6762; AN7050(farA)	yes	RG	RS	(+)	no	no	not tested
AFUA_1G04140	zcf48		AN10597	no				no	no	not tested
AFUA_1G05740	zcf49		AN4096; AN10623; AN11216; AN12442; AN5294	no				no	no	not tested
AFUA_1G06540	zcf50		AN3502; AN8088	no				no	no	not tested
AFUA_1G09190	zcf51	rglT	AN1368	no				no	no	not tested
AFUA_1G10470	zcf52		AN1232 (sonC)	yes	RG	RS	(+)	no	no	not tested
AFUA_1G10660	zcf53		AN1212	no				no	no	not tested
AFUA_1G11000	zcf54		AN10543 (galX)	no				no	no	not tested
AFUA_1G11290	zcf55		-	yes	RG	AH	(+)	no	no	not tested
AFUA_1G11620	zcf56		AN1134 (qutA); AN8885	yes	no	RS	(+)	no	no	not tested
AFUA_1G13510	zcf57	facB	AN0689 (facB); AN3699	no				no	no	not tested
AFUA_1G14280	zcf58		AN0766 (pacX)	yes	RG	RS	(+)	no	no	not tested
AFUA_1G14360	zcf59		AN10120; AN6889	yes	no	AH	(-)	no	no	not tested
AFUA_1G14945	zcf60		AN0835	yes	RG	AH	(-)	no	no	not tested
AFUA_1G15370	zcf61		AN10128	yes	RG	RS	(-)	no	no	not tested
AFUA_1G15680	zcf62		AN0902; AN0007; AN10596; AN6322	yes	RG	CE	(+)	no	no	not tested
AFUA_1G15910	zcf63	mdd2	AN0928	yes	RG	RS	(+)	no	yes	no
AFUA_1G16160	zcf64		-	no				no	no	not tested
AFUA_1G17150	zcf65		AN8596; AN10423; AN2016 (amyR); AN7343; AN7346	no				no	no	not tested
AFUA_1G17460	zcf66		-	no				no	no	not tested
AFUA_1G17710	zcf67		-	no				no	no	not tested
AFUA_2G00360	zcf68		AN10334	no				no	no	not tested
AFUA_2G00470	zcf69		AN2782; AN5182	no				no	no	not tested
AFUA_2G00880	zcf70		AN1736; AN8973; AN9050	no				no	no	not tested
AFUA_2G03180	zcf71		-	yes	RG	RS	(+)	no	no	not tested
AFUA_2G04150	zcf72		AN5220	no				no	no	not tested
AFUA_2G04262	zcf73		AN1893 (silA); AN6884	yes	RG	AH	(+)	yes	no	no
AFUA_2G04510	zcf74		AN1869; AN4181; AN5342; AN6154; AN7776	yes	RG	RS	(+)	no	no	not tested
AFUA_2G04600	zcf75		AN10423; AN2016 (amyR); AN7343; AN7346; AN8596	yes	no	no	(+)	no	no	not tested
AFUA_2G05310	zcf76		AN7508	yes	RG	RS	(-)	no	no	not tested
AFUA_2G05830	zcf77	acuK	AN7468 (acuK)	no				no	no	not tested
AFUA_2G07480	zcf78		AN5808 (clrA)	yes	no	AH	(-)	no	no	not tested
AFUA_2G08040	zcf79	clcA	AN5849	yes	RG	CE	(-)	no	no	not tested
AFUA_2G08240	zcf80		AN6173; AN10463; AN11228; AN11950	no				no	no	not tested
AFUA_2G09360	zcf81		AN10670; AN11953 (rhaC)	yes	RG	RS	(+)	no	no	not tested
AFUA_2G10400	zcf82		AN5955; AN10906; AN11169; AN2375; AN6062; AN8535; AN8636	yes	no	RS	no	no	no	not tested
AFUA_2G10850	zcf83		AN5924	yes	RG	RS	(+)	no	no	not tested
AFUA_2G11460	zcf84		AN5870	no				no	no	not tested
AFUA_2G14120	zcf85		-	no				no	no	not tested
AFUA_2G15340	zcf86	mdu5	AN7592	no				no	no	not tested
AFUA_2G15620	zcf87	xlnR	AN7610 (xlnR); AN2672; AN9292; AN9458	no				no	no	not tested
AFUA_2G16310	zcf88		AN0738; AN7971	no				no	no	not tested
AFUA_2G17511	zcf89			no				no	no	not tested
AFUA_2G17800	zcf90		AN10911; AN7872 (atnN); AN7942	no				no	no	not tested
AFUA_2G17880	zcf91		AN11222; AN3353	no				no	no	not tested
AFUA_3G00210	zcf92		-	no				no	no	not tested
AFUA_3G00490	zcf93		-	no				no	no	not tested
AFUA_3G00690	zcf94		AN10957; AN11818; AN3290; AN5651; AN6030	no				no	no	not tested
AFUA_3G00930	zcf95		AN9373	no				no	yes	no
AFUA_3G01510	zcf96		AN11098	no				no	no	not tested
AFUA_3G01640	zcf97		-	no				no	no	not tested
AFUA_3G01880	zcf98		AN3269; AN6396	no				no	no	not tested
AFUA_3G01980	zcf99		AN3356; AN0718; AN5040; AN5052	no				no	no	not tested
AFUA_3G02160	zcf100		AN12019	no				no	no	not tested
AFUA_3G02210	zcf101		-	no				no	no	not tested
AFUA_3G02480	zcf102		-	no				no	no	not tested
AFUA_3G02590	zcf103		AN3280	no				no	no	not tested
AFUA_3G02680	zcf104		AN1869; AN4181; AN5342; AN6154; AN7776	no				no	no	not tested
AFUA_3G02750	zcf105		-	no				no	no	not tested
AFUA_3G02920	zcf106		AN1829; AN2957; AN5259; AN8938	no				no	no	not tested
AFUA_3G03315	zcf107		AN8529	yes	RG	no	(-)	no	no	not tested
AFUA_3G03900	zcf108		AN8774	no				no	no	not tested
AFUA_3G03920	zcf109		AN3768; AN4123	no				no	no	not tested
AFUA_3G05760	zcf110		AN3433	yes	RG	AH	(-)	no	no	not tested
AFUA_3G06050	zcf111		AN2763; AN2725; AN3120; AN5070	no				no	no	not tested
AFUA_3G06740	zcf112		AN4785; AN10697; AN8111	yes	RG	AH	(-)	no	no	not tested
AFUA_3G08050	zcf113		AN2944 (tamA); AN10979; AN2839; AN4489; AN7921; AN7951; AN8902	no				no	no	not tested
AFUA_3G09130	zcf114		AN3050	no				no	no	not tested
AFUA_3G09670	zcf115	oefC	AN3075 (oefC); AN6837	yes	no	AH	(-)	no	no	not tested
AFUA_3G10160	zcf116		AN4972; AN0742; AN11185; AN7507; AN8590; AN8930	no				no	no	not tested
AFUA_3G10560	zcf117		AN4933; AN8509	no				no	no	not tested
AFUA_3G11990	zcf118		AN2852	yes	RG	CE	(-)	no	yes	no
AFUA_3G12660	zcf119		AN3108; AN2367; AN3300; AN5279; AN5412	yes	RG	AH	(+)	no	no	not tested
AFUA_3G12890	zcf120	hasA	AN4933; AN8509	yes	no	no	(+)	no	no	not tested
AFUA_3G12940	zcf121	hasF	AN4773	no				no	no	not tested
AFUA_3G14840	zcf122		-	no				no	no	not tested
AFUA_4G01010	zcf123		AN3217	no				no	no	not tested
AFUA_4G01105	zcf124		AN11195; AN8735	no				no	no	not tested
AFUA_4G01392	zcf125		-	yes	RG	CE	(-)	no	no	not tested
AFUA_4G01510	zcf126		AN1641; AN4343	no				no	no	not tested
AFUA_4G03310	zcf127		AN4485; AN4567	yes	RG	RS	(+)	no	no	not tested
AFUA_4G03430	zcf128		AN4185; AN0098 (nirA); AN10331; AN4035 (amdR); AN6762; AN7050 (farA)	no				no	no	not tested
AFUA_4G03670	zcf129		AN10262; AN5691; AN8129 (sfgA)	no				no	no	not tested
AFUA_4G09710	zcf130	nosA/rosA	AN1848 (nosA); AN5170 (rosA)	yes	no	no	(+)	no	no	not tested
AFUA_4G09860	zcf131		AN2422; AN2785; AN8655	no				no	no	not tested
AFUA_4G10160	zcf132		AN2016 (amyR); AN10423; AN7343; AN7346; AN8596	yes	RG	RS	(+)	no	no	not tested
AFUA_4G10340	zcf133		AN2001	yes	no	AH	(+)	no	no	not tested
AFUA_4G11850	zcf134		AN5533	yes	RG	RS	(+)	no	no	not tested
AFUA_4G12180	zcf135		AN3650	no				no	no	not tested
AFUA_4G12560	zcf136		AN3683	no				no	no	not tested
AFUA_4G12570	zcf137		AN3684	no				no	no	not tested
AFUA_4G14220	zcf138		AN11099; AN2644; AN6667; AN8161; AN8460	no				no	no	not tested
AFUA_4G14540	zcf139	tpcE	AN0148 (mdpE); AN7854; AN8645	yes	RG	CE	(+)	no	no	not tested
AFUA_4G14590	zcf140		AN3501	no				no	no	not tested
AFUA_5G00135	zcf141		-	no				no	no	not tested
AFUA_5G00435	zcf142		-	no				no	no	not tested
AFUA_5G00520	zcf143		AN10897	no				no	no	not tested
AFUA_5G00950	zcf144		AN10294; AN10912; AN7913	no				no	no	not tested
AFUA_5G01070	zcf145		-	no				no	no	not tested
AFUA_5G01272	zcf146		AN11093; AN0568	yes	RG	RS	(-)	no	no	not tested
AFUA_5G01460	zcf147		-	no				no	no	not tested
AFUA_5G01550	zcf148		AN11098	no				no	no	not tested
AFUA_5G01700	zcf149		AN8079; AN10541	no				no	no	not tested
AFUA_5G02270	zcf150		AN10517; AN10961; AN11073; AN2122; AN9516	no				no	no	not tested
AFUA_5G02690	zcf151		AN8125; AN12148; AN6091	no				no	no	not tested
AFUA_5G02800	zcf152		AN8129 (sfgA); AN10262; AN5691	yes	no	AH	(-)	no	no	not tested
AFUA_5G02880	zcf153		AN8164; AN0197	no	no	no	(-)	no	no	not tested
AFUA_5G03030	zcf154		AN8177	yes	RG	RS	(-)	no	no	not tested
AFUA_5G06800	zcf155		AN2241; AN4118	no				no	no	not tested
AFUA_5G07510	zcf156		AN8978 (alcR)	no				no	no	not tested
AFUA_5G09740	zcf157		AN8535; AN10906; AN11169; AN2375; AN5955; AN6062; AN8636	no				no	no	not tested
AFUA_5G09890	zcf158		AN10294; AN1091; AN7913	no				no	no	not tested
AFUA_5G10310	zcf159		AN9221; AN7820 (aflR)	yes	no	AH	(-)	no	no	not tested
AFUA_5G12060	zcf160		AN0096; AN7118	no				no	no	not tested
AFUA_5G12930	zcf161		AN6846	no				no	no	not tested
AFUA_5G13080	zcf162		AN6858	yes	RG	no	(+)	no	no	not tested
AFUA_5G13310	zcf163		AN6889; AN10120	yes	RG	RS	(+)	no	no	not tested
AFUA_5G13790	zcf164		AN2367; AN3108; AN3300; AN5279; AN5412	no				no	no	not tested
AFUA_5G14230	zcf165		-	yes	RG	RS	(+)	no	no	not tested
AFUA_5G14290	zcf166	mdd1	-	yes	RG	RS	(+)	no	no	not tested
AFUA_5G14390	zcf167		AN1824	no				no	no	not tested
AFUA_5G14530	zcf168		AN10384	no				no	no	not tested
AFUA_6G00120	zcf169		AN12314; AN0619; AN10491; AN10600; AN1678	no				no	no	not tested
AFUA_6G00200	zcf170		AN11703; AN6430; AN7332; AN8414 (apdR); AN8508	no				no	no	not tested
AFUA_6G01840	zcf171		AN8636; AN10906; AN11169; AN2375; AN5955; AN6062; AN8535	no				no	no	not tested
AFUA_6G01960	zcf172		AN8666	yes	RG	RS	(-)	no	no	not tested
AFUA_6G02330	zcf173		AN8694 (mcrA)	yes	RG	RS	(+)	no	no	not tested
AFUA_6G02850	zcf174		AN8753	no				no	no	not tested
AFUA_6G03110	zcf175		AN12120	no				no	no	not tested
AFUA_6G03430	zcf176	fmpR	-	yes	RG	RS	(+)	no	no	not tested
AFUA_6G05010	zcf177		AN3835	yes	no	RS	(-)	no	no	not tested
AFUA_6G07010	zcf178		AN5170 (rosA); AN1848 (nosA)	yes	RG	RS	(+)	no	no	not tested
AFUA_6G07130	zcf179		AN5182; AN2782	no				no	yes	no
AFUA_6G07800	zcf180		AN1927	yes	NG			no	no	not tested
AFUA_6G08550	zcf181		AN10491; AN0619; AN10600; AN12314; AN1678	no				no	no	not tested
AFUA_6G09580	zcf182		AN10775; AN2354	no				no	no	not tested
AFUA_6G09630	zcf183	gliZ	-	yes	RG	RS	(+)	no	no	not tested
AFUA_6G09870	zcf184		AN8732	no				no	no	not tested
AFUA_6G10010	zcf185		AN2122; AN10517; AN10961; AN11073; AN9516	yes	RG	RS	(+)	no	no	not tested
AFUA_6G10140	zcf186		AN7189	yes	RG	RS	(+)	no	no	not tested
AFUA_6G11230	zcf187		AN0568; AN11093	yes	no	CE	(+)	no	no	not tested
AFUA_6G11640	zcf188		-	yes	RG	RS	(-)	no	no	not tested
AFUA_6G11750	zcf189		-	no				no	no	not tested
AFUA_6G13770	zcf190		AN5390	yes	no	RS	(-)	no	no	not tested
AFUA_6G14150	zcf191		AN5349; AN0364; AN11165; AN2597; AN3506; AN6806; AN7923	yes	no	RS	(-)	no	no	not tested
AFUA_6G14580	zcf192		-	no				no	no	not tested
AFUA_7G00130	zcf193	nscR	-	yes	RG	AH	(+)	no	no	not tested
AFUA_7G00210	zcf194		AN2615; AN13001; AN1569	no				no	no	not tested
AFUA_7G00770	zcf195		AN2782; AN5182	no				no	yes	no
AFUA_7G01650	zcf196		AN9141; AN10300; AN7190	yes	RG	RS	(-)	no	no	not tested
AFUA_7G01810	zcf197		AN11185; AN0742; AN4972; AN7507; AN8590; AN8930	no				no	no	not tested
AFUA_7G01820	zcf198		AN11169; AN10906; AN2375; AN5955; AN6062; AN8535; AN8636	no				no	no	not tested
AFUA_7G04340	zcf199		-	yes	RG	CE	(+)	no	no	not tested
AFUA_7G04820	zcf200		AN3769	no				no	no	not tested
AFUA_7G05080	zcf201		AN8426	no				no	no	not tested
AFUA_7G06320	zcf202		AN10517; AN10961; AN11073; AN2122; AN9516	no				no	no	not tested
AFUA_7G06370	zcf203		-	no				no	no	not tested
AFUA_7G08250	zcf204		AN5849	yes	no	AH	(-)	no	no	not tested
AFUA_8G00420	zcf205	fumR	-	no				no	no	not tested
AFUA_8G00750	zcf206		AN8357; AN11112; AN11118; AN3637; AN5431	no				no	no	not tested
AFUA_8G00950	zcf207		AN0680; AN1028; AN2652; AN3533; AN6759; AN6790; AN9293	no				no	no	not tested
AFUA_8G01140	zcf208		AN8298; AN9047	yes	RG	no	no	no	no	not tested
AFUA_8G01240	zcf209		-	no				no	no	not tested
AFUA_8G01440	zcf210		-	no				no	no	not tested
AFUA_8G01830	zcf211		AN7076	no				no	no	not tested
AFUA_8G01940	zcf212		AN1869; AN4181; AN5342; AN6154; AN7776	no				no	no	not tested
AFUA_8G01990	zcf213		AN2667	no				no	no	not tested
AFUA_8G02170	zcf214		AN10262; AN5691; AN8129 (sfgA)	no				no	no	not tested
AFUA_8G02280	zcf215;odrB		AN9013; AN1584; AN6129	yes	RG	no	no	yes	no	no
AFUA_8G02710	zcf216		AN8885; AN1134 (qutA)	yes	RG	RS	(-)	no	no	not tested
AFUA_8G03970	zcf217		AN1406	no				no	no	not tested
AFUA_8G04540	zcf218		AN10192; AN0507	no				no	no	not tested
AFUA_8G05270	zcf219;odrC		AN1518; AN2553; AN4837	yes	no	RS	no	yes	yes	no
AFUA_8G05750	zcf220		AN7376; AN8103	no				no	no	not tested
AFUA_8G06460	zcf221		AN8655; AN2422; AN2785	yes	RG	no	no	no	no	not tested
AFUA_8G07000	zcf222		AN11793	no				no	no	not tested
AFUA_8G07180	zcf223		-	yes	RG	RS	(-)	no	no	not tested
AFUA_8G07230	zcf224		AN10423; AN2016 (amyR); AN7343; AN7346; AN8596	no				no	no	not tested
AFUA_8G07280	zcf225	mdu4	-	no				no	no	not tested
AFUA_8G07360	zcf226		AN11003	no				no	no	not tested
AFUA_8G01150	zcf227		AN4821; AN4001	no				no	no	not tested
AFUA_2G02690	zcf228;odrD	atrR	AN4558; AN7788; AN8473	yes	RG	no	no	yes	yes	yes
RG: reduced growth
NG: no growth
CE: changed edges in colony morphology
RS: reduced spores
AH: more aerial hyphae

## Sheet: S2 Table
S2 Table: List of strains having an overexpression phenotype
Strain	phenotype
Tet-zcf37	No growth
Tet-zcf180	No growth
Tet-zcf36	Color
Tet-zcf75	Color
Tet-zcf120	Color
Tet-zcf130	Color
Tet-zcf38	Reduced growth
Tet-zcf107	Reduced growth
Tet-zcf208	Reduced growth
Tet-odrB	Reduced growth
Tet-zcf221	Reduced growth
Tet-atrR	Reduced growth
Tet-zcf5	Development
Tet-zcf10	Development
Tet-zcf12	Development
Tet-zcf14	Development
Tet-zcf21	Development
Tet-zcf59	Development
Tet-zcf78	Development
Tet-zcf82	Development
Tet-zcf15	Development
Tet-zcf152	Development
Tet-zcf159	Development
Tet-zcf177	Development
Tet-zcf190	Development
Tet-zcf191	Development
Tet-zcf204	Development
Tet-odrC	Development
Tet-zcf56	Development/Color
Tet-zcf133	Development/Color
Tet-zcf187	Development/Color
Tet-zcf15	Growth/Development
Tet-zcf60	Growth/Development
Tet-zcf61	Growth/Development
Tet-zcf76	Growth/Development
Tet-zcf79	Growth/Development
Tet-zcf112	Growth/Development
Tet-zcf118	Growth/Development
Tet-zcf125	Growth/Development
Tet-zcf146	Growth/Development
Tet-zcf154	Growth/Development
Tet-zcf25	Growth/Development
Tet-zcf26	Growth/Development
Tet-zcf27	Growth/Development
Tet-zcf28	Growth/Development
Tet-zcf29	Growth/Development
Tet-zcf30	Growth/Development
Tet-zcf162	Growth/Color
Tet-zcf4	Growth/Development/Color
Tet-zcf16	Growth/Development/Color
Tet-zcf17	Growth/Development/Color
Tet-zcf31	Growth/Development/Color
Tet-zcf32	Growth/Development/Color
Tet-zcf34	Growth/Development/Color
Tet-zcf45	Growth/Development/Color
Tet-odrA	Growth/Development/Color
Tet-zcf47	Growth/Development/Color
Tet-zcf52	Growth/Development/Color
Tet-zcf55	Growth/Development/Color
Tet-zcf58	Growth/Development/Color
Tet-zcf62	Growth/Development/Color
Tet-zcf63	Growth/Development/Color
Tet-zcf71	Growth/Development/Color
Tet-zcf73	Growth/Development/Color
Tet-zcf74	Growth/Development/Color
Tet-zcf81	Growth/Development/Color
Tet-zcf83	Growth/Development/Color
Tet-zcf119	Growth/Development/Color
Tet-zcf127	Growth/Development/Color
Tet-zcf139	Growth/Development/Color
Tet-zcf163	Growth/Development/Color
Tet-zcf165	Growth/Development/Color
Tet-zcf166	Growth/Development/Color
Tet-zcf173	Growth/Development/Color
Tet-zcf176	Growth/Development/Color
Tet-zcf178	Growth/Development/Color
Tet-zcf183	Growth/Development/Color
Tet-zcf185	Growth/Development/Color
Tet-zcf186	Growth/Development/Color
Tet-zcf193	Growth/Development/Color
Tet-zcf199	Growth/Development/Color

## Sheet: S3A Table 
S3A Table: Growth test data in liquid medium (fitness test)
Raw data S6A Fig
plot=	sample	average	stdev	p-value lagtime to rfp	p-value lagtime of strains to each other	p-value lagtime difference to rfp
	RFP	0.444444	1.62693	0	0.816481	1
	17	2	2.82843	0.368017	0.425982	0.522655
	37	22	0	7.34554e-05	9.96897e-05	2.04528e-10
	odrA/46	2.66667	2.82843	0.872627	0.374722	0.383223
	63	9.3	2.4	0.000576692	0.00495817	0.000599102
	73	7.33333	1.88562	0.374338	0.0132587	0.0208955
	95	1.16667	0.942809	0.51402	0.644199	0.447107
	118	3	1.65831	0.079111	0.0686078	0.0678753
	179	4.1	0.866025	1	0.0336747	0.000775684
	195	0.333333	2.23607	0.0350687	0.886249	0.940905
	odrB/215	0.594017	0.658633	0.698117	0.144571	0.503106
	odrC/219	7	1.78885	0.79284	0.00507124	0.000376996
	atrR/odrD/228228	5.3	2.03961	0.619786	0.0442854	0.00487664

## Sheet: S3B Table
S3B Table: Growth test data in liquid medium (fitness test)
Raw data growth curves S6B Fig
			Average
group	1	con	0	2	4	6	8	10	12	14	16	18	20	22	24	26	28	30	32	34	36
a	17	DOX	0.259521	0.216021	0.162521	0.183521	0.233021	0.275021	0.305021	0.364021	0.413021	0.477521	0.546021	0.636021	0.748521	0.897521	1.01352	1.14702	1.30052	1.43902	1.55102
a	17	noDOX	0.0973184	0.0938184	0.0918184	0.103318	0.128818	0.158568	0.191818	0.231818	0.287568	0.387068	0.542568	0.742568	1.00032	1.21507	1.36907	1.48532	1.58382	1.65582	1.71657
c	37	DOX	0.142521	0.163188	0.164188	0.167521	0.184021	0.194521	0.184521	0.194021	0.168521	0.178521	0.188021	0.175188	0.164188	0.164188	0.168188	0.173021	0.182854	0.196521	0.215854
c	37	noDOX	0.0823684	0.0879684	0.0937684	0.115568	0.146168	0.198568	0.218168	0.256968	0.251768	0.319968	0.397768	0.500368	0.666368	0.884368	1.13297	1.33197	1.47297	1.60117	1.69957
b	63	DOX	0.144821	0.157821	0.143021	0.141621	0.151421	0.184221	0.175421	0.179021	0.197021	0.217821	0.243221	0.281421	0.337221	0.417221	0.524421	0.663021	0.828621	1.00302	1.17202
b	63	noDOX	0.101368	0.105568	0.109968	0.128768	0.172168	0.266568	0.287768	0.326568	0.407568	0.532168	0.695568	0.900568	1.14677	1.35217	1.52037	1.65757	1.77097	1.86297	1.94497
b	73	DOX	0.183354	0.178354	0.170354	0.185354	0.205688	0.302021	0.329021	0.244021	0.363354	0.439688	0.505688	0.651688	0.875688	1.10435	1.28569	1.42469	1.56135	1.68635	1.78035
b	73	noDOX	0.184318	0.170318	0.140568	0.144568	0.161568	0.219068	0.284068	0.462568	0.667068	0.828426	1.02857	1.30032	1.56357	1.72082	1.83182	1.91332	2.00032	2.07957	2.15832
a	95	DOX	0.216688	0.236354	0.236688	0.240354	0.311021	0.302021	0.496688	0.346688	0.364021	0.552354	0.697354	0.879021	1.12769	1.40569	1.59002	1.71035	1.79135	1.85402	1.91035
a	95	noDOX	0.114568	0.133568	0.134318	0.162818	0.199568	0.263568	0.355568	0.490426	0.733818	0.831568	1.05082	1.29832	1.55282	1.72682	1.86407	1.96682	2.06282	2.14507	2.20907
a	118	DOX	0.177521	0.171771	0.146021	0.156021	0.186521	0.212771	0.263521	0.332271	0.449511	0.553771	0.790521	0.920021	1.07227	1.24577	1.40852	1.58452	1.76027	1.90127	1.98677
a	118	noDOX	0.172318	0.250568	0.280568	0.287818	0.343568	0.370068	0.417818	0.442818	0.424318	0.501818	0.594818	0.727318	0.898568	1.12232	1.35607	1.54032	1.65532	1.74407	1.83557
b	179	DOX	0.177521	0.171771	0.146021	0.156021	0.186521	0.212771	0.263521	0.332271	0.449511	0.553771	0.790521	0.920021	1.07227	1.24577	1.40852	1.58452	1.76027	1.90127	1.98677
b	179	noDOX	0.124568	0.122568	0.129968	0.168368	0.208168	0.231968	0.290368	0.397368	0.541168	0.741568	0.968568	1.24337	1.49377	1.67897	1.83117	1.93717	2.02357	2.10397	2.16057
a	195	DOX	0.191021	0.206021	0.226021	0.245771	0.274021	0.305021	0.348021	0.445021	0.526771	0.604771	0.759271	0.935521	1.18152	1.42327	1.59027	1.73277	1.82352	1.89727	1.94352
a	195	noDOX	0.170568	0.165902	0.195902	0.207902	0.236902	0.324568	0.421902	0.512235	0.646568	0.790568	0.940235	1.2119	1.53024	1.75057	1.8899	1.99924	2.0669	2.11424	2.18524
a	zcf215/OdrB	DOX	0.114621	0.121821	0.120821	0.144021	0.154021	0.198221	0.253821	0.307421	0.320221	0.434221	0.608821	0.768421	0.941621	1.18542	1.42542	1.56742	1.66042	1.73562	1.81142
a	zcf215/OdrB	noDOX	0.289235	0.320568	0.331902	0.379235	0.411902	0.457902	0.559902	0.705902	0.736902	0.899568	0.984235	1.10257	1.2579	1.4349	1.64624	1.83557	1.9759	2.0939	2.23957
b	zcf219/OdrC	DOX	0.0645211	0.0720211	0.0905211	0.106021	0.140521	0.196021	0.262521	0.381021	0.543521	0.795021	0.892521	0.892521	1.05902	1.30352	1.51852	1.69402	1.78502	1.84152	1.89202
b	zcf219/OdrC	noDOX	0.162568	0.164818	0.165318	0.185068	0.228068	0.298318	0.478068	0.634318	0.868818	1.02457	1.22107	1.43582	1.65432	1.81957	1.93582	2.05307	2.15882	2.23032	2.29482
b	zcf228/atrR/OdrD	DOX	0.116421	0.123621	0.106021	0.116821	0.149021	0.249221	0.233221	0.246421	0.300821	0.461221	0.566021	0.779821	0.962821	1.21022	1.42062	1.60282	1.72602	1.80122	1.86042
b	zcf228/atrR/OdrD	noDOX	0.126068	0.169318	0.170818	0.174068	0.204568	0.264068	0.370068	0.451568	0.663568	0.821568	1.00907	1.21482	1.40482	1.58932	1.76107	1.91632	2.03757	2.13732	2.20482
a	zcf46/odrA	DOX	0.122021	0.118521	0.115021	0.119521	0.137521	0.157521	0.226521	0.247021	0.235021	0.365521	0.472021	0.553521	0.706521	0.941521	1.26452	1.47852	1.62552	1.73602	1.82502
a	zcf46/odrA	noDOX	0.0878184	0.0858184	0.0983184	0.128568	0.166068	0.213068	0.285068	0.380568	0.438318	0.553568	0.717318	0.895068	1.09957	1.29957	1.49632	1.64582	1.78632	1.94307	2.04682
c	RFP	DOX	0.207354	0.198354	0.193688	0.197688	0.185688	0.214354	0.202014	0.212354	0.265688	0.345688	0.459021	0.661688	0.837688	1.14469	1.37969	1.48702	1.56035	1.62069	1.67135
c	RFP	noDOX	0.0805684	0.0819018	0.0842351	0.109902	0.141568	0.186902	0.241235	0.290568	0.334235	0.408568	0.530235	0.666902	0.847902	1.08224	1.33157	1.5079	1.62724	1.7269	1.8509
			StdDev
group	1	con	0	2	4	6	8	10	12	14	16	18	20	22	24	26	28	30	32	34	36
a	17	DOX	0.1475	0.121	0.0605	0.0345	0.022	0.005	0.014	0.022	0.027	0.0135	0.006	0.008	0.0025	0.0405	0.0335	0.018	0.0255	0.098	0.151
a	17	noDOX	0.0159276	0.0120286	0.0117553	0.014906	0.0187133	0.0220114	0.024702	0.028986	0.0450278	0.0684635	0.0892525	0.102242	0.126808	0.136911	0.141737	0.145605	0.148437	0.166002	0.189274
c	37	DOX	0.110467	0.154729	0.149302	0.151446	0.166605	0.182038	0.179678	0.184735	0.124874	0.136935	0.1498	0.12265	0.102477	0.0975148	0.101536	0.105624	0.115267	0.123678	0.136016
c	37	noDOX	0.0366246	0.0505632	0.0615643	0.0695327	0.0687331	0.0699829	0.0428514	0.0325613	0.0370427	0.0468427	0.0785274	0.132623	0.159406	0.182661	0.21291	0.215526	0.209614	0.201105	0.20089
b	63	DOX	0.0898163	0.150961	0.121594	0.0842582	0.0575451	0.0796527	0.0218778	0.0161988	0.022441	0.0283436	0.0348907	0.0441661	0.0619141	0.0809454	0.104454	0.130241	0.161895	0.192426	0.219214
b	63	noDOX	0.0160549	0.0331059	0.0408784	0.0426493	0.0724972	0.168351	0.169448	0.204111	0.252355	0.308357	0.384286	0.428287	0.465502	0.461139	0.437242	0.406831	0.392512	0.386644	0.397692
b	73	DOX	0.139036	0.123532	0.112784	0.112861	0.113585	0.158527	0.0891553	0.0351378	0.106221	0.103319	0.0466857	0.106612	0.183785	0.26172	0.288849	0.265107	0.208765	0.125449	0.0698777
b	73	noDOX	0.148142	0.10132	0.0486056	0.0245866	0.014089	0.0460733	0.0747479	0.0525975	0.0771184	0.10645	0.117369	0.121238	0.0986788	0.0596799	0.0529923	0.0655415	0.0769298	0.0962211	0.111001
a	95	DOX	0.153235	0.171585	0.178625	0.153624	0.192785	0.112333	0.163952	0.0313298	0.0624553	0.0724998	0.0738301	0.0906899	0.0714532	0.0396008	0.00496655	0.041604	0.0512272	0.062562	0.0780185
a	95	noDOX	0.0779295	0.0792875	0.0607469	0.0699728	0.0738884	0.0809846	0.0516575	0.0575475	0.0978938	0.149631	0.204089	0.224628	0.212856	0.142386	0.0722167	0.0464025	0.0422692	0.0561894	0.0797198
a	118	DOX	0.104968	0.115673	0.0894902	0.0823954	0.0880298	0.0900371	0.10251	0.138079	0.151215	0.195159	0.161766	0.217041	0.302826	0.328102	0.303315	0.248516	0.16445	0.0900788	0.0558497
a	118	noDOX	0.155566	0.292734	0.330836	0.315878	0.367227	0.344012	0.327191	0.179665	0.0773995	0.121248	0.216746	0.258155	0.321936	0.377526	0.343529	0.282978	0.253929	0.254675	0.251506
b	179	DOX	0.0551035	0.0654419	0.0612947	0.0630917	0.0595134	0.0941539	0.0980681	0.0896156	0.11865	0.173676	0.20637	0.254003	0.366147	0.382686	0.315513	0.245526	0.195351	0.164297	0.141576
b	179	noDOX	0.0847443	0.0922085	0.104557	0.12291	0.129523	0.102695	0.102535	0.182835	0.205181	0.190417	0.220297	0.266336	0.268731	0.18624	0.133557	0.117313	0.10269	0.100802	0.103073
a	195	DOX	0.121809	0.171658	0.156107	0.141146	0.146671	0.138876	0.132013	0.0830271	0.0413846	0.109253	0.13812	0.191976	0.248405	0.241981	0.190191	0.143522	0.110065	0.0857974	0.0711249
a	195	noDOX	0.0980646	0.0792226	0.0684706	0.0709241	0.0624731	0.0653758	0.0680653	0.0261576	0.0793767	0.0891889	0.140403	0.175028	0.230306	0.186555	0.0909444	0.0629568	0.0521302	0.0430529	0.0423976
a	zcf215/OdrB	DOX	0.0555	0.049	0.0375	0.037	0.0405	0.046	0.0495	0.044	0.0015	0.059	0.2065	0.2455	0.268	0.2455	0.1935	0.098	0.04	0.0165	0.013
a	zcf215/OdrB	noDOX	0.247764	0.266617	0.284205	0.310241	0.300418	0.275609	0.241998	0.220349	0.269619	0.46911	0.556529	0.495987	0.4001	0.304401	0.233287	0.221355	0.220938	0.228703	0.275268
b	zcf219/OdrC	DOX	0.0410931	0.0625505	0.0615968	0.0667203	0.0493559	0.0625153	0.0609931	0.115184	0.111679	0.196028	0.285363	0.312723	0.337688	0.343797	0.331154	0.297767	0.269279	0.250581	0.239143
b	zcf219/OdrC	noDOX	0.152877	0.133567	0.0748645	0.0518387	0.0382982	0.0167089	0.076284	0.0960114	0.154276	0.182576	0.156637	0.110337	0.0559793	0.00989949	0.0271696	0.0516261	0.0876452	0.0889645	0.100617
b	zcf228/atrR/OdrD	DOX	0.0725248	0.074034	0.0612078	0.0496967	0.0467418	0.134352	0.0676237	0.07294	0.113864	0.108006	0.228912	0.247203	0.285744	0.293765	0.233912	0.147734	0.0899088	0.0764393	0.0752532
b	zcf228/atrR/OdrD	noDOX	0.105324	0.12986	0.124299	0.0888215	0.0696384	0.0553828	0.121568	0.149521	0.233102	0.32259	0.396467	0.402226	0.356976	0.267876	0.176013	0.139295	0.149945	0.169459	0.182268
a	zcf46/odrA	DOX	0.035	0.0455	0.042	0.0345	0.0255	0.0095	0.0125	0.063	0.033	0.1295	0.17	0.1615	0.1805	0.1425	0.0525	0.0625	0.0785	0.099	0.122
a	zcf46/odrA	noDOX	0.0658042	0.0716288	0.0829228	0.0992195	0.106739	0.101164	0.106077	0.201793	0.226937	0.257701	0.293888	0.362047	0.435739	0.432133	0.416709	0.390348	0.343083	0.237251	0.195316
c	RFP	DOX	0.0491076	0.0534187	0.0282882	0.0276446	0.0337178	0.0420502	0.0245363	0.059835	0.0864112	0.116437	0.132999	0.152222	0.0285463	0.16114	0.228154	0.243649	0.263597	0.27566	0.288202
c	RFP	noDOX	0.0269196	0.0429056	0.0483345	0.0535433	0.0529591	0.0580192	0.0775127	0.0708002	0.0651067	0.0867333	0.11517	0.140215	0.174605	0.214818	0.239654	0.247648	0.253621	0.247484	0.194604

## Sheet: S3C Table
S3C Table: Growth test data in liquid medium (fitness test)
Raw data (-blank)
replicate	stamm	dox	0	2	4	6	8	10	12	14	16	18	20	22	24	26	28	30	32	34	36
XII	17	DOX	0.407021	0.337021	0.223021	0.218021	0.255021	0.280021	0.291021	0.386021	0.440021	0.491021	0.552021	0.628021	0.751021	0.938021	1.04702	1.16502	1.27502	1.34102	1.40002
XII	17	DOX	0.710021	0.796021	0.770021	0.746021	0.684021	0.731021	0.609021	0.511021	0.609021	0.724021	0.901021	1.07702	1.27102	1.48202	1.61902	1.72202	1.81102	1.88402	1.96302
IX	17	DOX	0.0810211	0.0900211	0.0880211	0.0890211	0.0990211	0.117021	0.137021	0.156021	0.175021	0.197021	0.221021	0.245021	0.269021	0.295021	0.326021	0.364021	0.405021	0.445021	0.484021
IX	17	DOX	0.0940211	0.103021	0.100021	0.102021	0.113021	0.133021	0.155021	0.177021	0.198021	0.223021	0.253021	0.281021	0.309021	0.337021	0.365021	0.397021	0.431021	0.465021	0.502021
X	17	DOX	0.107021	0.101021	0.0960211	0.111021	0.132021	0.153021	0.173021	0.196021	0.225021	0.259021	0.301021	0.345021	0.393021	0.442021	0.486021	0.526021	0.564021	0.631021	0.710021
X	17	DOX	0.112021	0.0950211	0.102021	0.149021	0.211021	0.270021	0.319021	0.342021	0.386021	0.464021	0.549021	0.644021	0.746021	0.857021	0.980021	1.12902	1.32602	1.53702	1.70202
XII	37	DOX	0.334021	0.318021	0.293021	0.258021	0.285021	0.327021	0.228021	0.266021	0.292021	0.320021	0.308021	0.271021	0.201021	0.199021	0.186021	0.181021	0.189021	0.198021	0.216021
XII	37	DOX	0.257021	0.435021	0.440021	0.469021	0.515021	0.545021	0.567021	0.578021	0.389021	0.416021	0.470021	0.407021	0.377021	0.365021	0.381021	0.395021	0.422021	0.449021	0.485021
IX	37	DOX	0.0640211	0.0560211	0.0570211	0.0640211	0.0690211	0.0670211	0.0700211	0.0730211	0.0890211	0.0880211	0.0890211	0.0840211	0.0940211	0.0910211	0.0900211	0.0850211	0.0820211	0.0840211	0.0860211
IX	37	DOX	0.0680211	0.0690211	0.0700211	0.0680211	0.0810211	0.0730211	0.0850211	0.0880211	0.0780211	0.0760211	0.0770211	0.0870211	0.0890211	0.0840211	0.0800211	0.0820211	0.0770211	0.0770211	0.0750211
X	37	DOX	0.0690211	0.0550211	0.0670211	0.0780211	0.0820211	0.0810211	0.0820211	0.0830211	0.0860211	0.0920211	0.101021	0.112021	0.125021	0.136021	0.148021	0.159021	0.177021	0.206021	0.247021
X	37	DOX	0.0630211	0.0460211	0.0580211	0.0680211	0.0720211	0.0740211	0.0750211	0.0760211	0.0770211	0.0790211	0.0830211	0.0900211	0.0990211	0.110021	0.124021	0.136021	0.150021	0.165021	0.186021
XII	46	DOX	0.298021	0.346021	0.268021	0.291021	0.320021	0.425021	0.407021	0.559021	0.640021	0.765021	0.899021	1.01802	1.09802	1.24902	1.45202	1.57002	1.64902	1.69802	1.74502
XII	46	DOX	0.157021	0.164021	0.157021	0.154021	0.163021	0.167021	0.214021	0.184021	0.202021	0.236021	0.302021	0.392021	0.526021	0.799021	1.21202	1.41602	1.54702	1.63702	1.70302
IX	46	DOX	0.0610211	0.0540211	0.0500211	0.108021	0.113021	0.193021	0.288021	0.440021	0.673021	0.723021	1.11202	1.25302	1.45502	1.58002	1.67402	1.74002	1.80802	1.90802	2.04102
IX	46	DOX	0.0660211	0.0820211	0.0950211	0.115021	0.147021	0.196021	0.285021	0.138021	0.151021	0.155021	0.156021	0.155021	0.160021	0.167021	0.178021	0.191021	0.201021	0.212021	0.222021
X	46	DOX	0.0870211	0.0730211	0.0730211	0.0850211	0.112021	0.148021	0.239021	0.310021	0.268021	0.495021	0.642021	0.715021	0.887021	1.08402	1.31702	1.54102	1.70402	1.83502	1.94702
X	46	DOX	0.0540211	0.0410211	0.0430211	0.0620211	0.0800211	0.111021	0.130021	0.198021	0.343021	0.274021	0.462021	0.364021	0.406021	0.530021	0.678021	0.874021	1.11602	1.31302	1.46002
XII	63	DOX	0.112021	0.137021	0.130021	0.328021	0.341021	0.445021	0.282021	0.346021	0.406021	0.483021	0.592021	0.684021	0.816021	0.946021	1.10902	1.29502	1.47102	1.59302	1.66802
XII	63	DOX	0.324021	0.459021	0.386021	0.310021	0.266021	0.343021	0.216021	0.153021	0.159021	0.170021	0.189021	0.227021	0.278021	0.351021	0.445021	0.583021	0.748021	0.903021	1.02202
IX	63	DOX	0.0910211	0.0880211	0.0820211	0.0940211	0.113021	0.133021	0.151021	0.169021	0.187021	0.206021	0.226021	0.252021	0.291021	0.357021	0.454021	0.580021	0.729021	0.896021	1.06602
IX	63	DOX	0.104021	0.0990211	0.0910211	0.103021	0.123021	0.145021	0.164021	0.183021	0.202021	0.222021	0.240021	0.261021	0.292021	0.346021	0.420021	0.513021	0.627021	0.761021	0.913021
X	63	DOX	0.109021	0.0710211	0.0770211	0.0990211	0.127021	0.148021	0.171021	0.193021	0.215021	0.241021	0.275021	0.327021	0.404021	0.507021	0.645021	0.824021	1.04302	1.27402	1.48802
X	63	DOX	0.0960211	0.0720211	0.0790211	0.102021	0.128021	0.152021	0.175021	0.197021	0.222021	0.250021	0.286021	0.340021	0.421021	0.525021	0.658021	0.815021	0.996021	1.18102	1.37102
XII	73	DOX	0.121021	0.137021	0.134021	0.128021	0.134021	0.182021	0.370021	0.202021	0.241021	0.315021	0.443021	0.675021	0.983021	1.26802	1.46702	1.58502	1.67902	1.74502	1.80202
XII	73	DOX	0.376021	0.346021	0.323021	0.343021	0.366021	0.526021	0.455021	0.288021	0.349021	0.436021	0.555021	0.769021	1.02702	1.31002	1.51202	1.63802	1.73702	1.80202	1.85302
IX	73	DOX	0.0460211	0.0580211	0.0330211	0.0410211	0.0630211	0.150021	0.251021	0.146021	0.172021	0.193021	0.210021	0.220021	0.225021	0.235021	0.243021	0.252021	0.260021	0.269021	0.281021
IX	73	DOX	0.0640211	0.0760211	0.0950211	0.115021	0.154021	0.208021	0.250021	0.149021	0.172021	0.184021	0.189021	0.192021	0.195021	0.201021	0.209021	0.217021	0.227021	0.238021	0.255021
X	73	DOX	0.0530211	0.0520211	0.0540211	0.0850211	0.117021	0.198021	0.262021	0.242021	0.500021	0.568021	0.519021	0.511021	0.617021	0.735021	0.878021	1.05102	1.26802	1.51202	1.68602
X	73	DOX	0.0640211	0.0570211	0.0570211	0.0670211	0.0960211	0.166021	0.226021	0.239021	0.377021	0.345021	0.351021	0.372021	0.425021	0.498021	0.587021	0.698021	0.843021	1.02202	1.23302
XII	84	DOX	0.0760211	0.123021	0.254021	0.321021	0.362021	0.360021	0.384021	0.439021	0.434021	0.486021	0.636021	0.987021	1.36702	1.52702	1.64702	1.73202	1.81902	1.86602	1.93302
XII	84	DOX	0.210021	0.198021	0.165021	0.151021	0.149021	0.413021	0.375021	0.467021	0.571021	0.722021	0.923021	1.22302	1.50502	1.74902	1.84302	1.90202	1.95802	1.99802	2.05402
IX	84	DOX	0.0890211	0.0980211	0.0950211	0.0990211	0.114021	0.130021	0.149021	0.172021	0.200021	0.236021	0.303021	0.417021	0.575021	0.803021	0.990021	1.12802	1.33202	1.44002	1.54202
IX	84	DOX	0.0870211	0.0940211	0.0910211	0.0950211	0.109021	0.129021	0.152021	0.180021	0.209021	0.237021	0.281021	0.358021	0.472021	0.618021	0.799021	0.957021	1.07302	1.13602	1.17002
X	84	DOX	0.0920211	0.0800211	0.0770211	0.0960211	0.118021	0.139021	0.161021	0.186021	0.210021	0.232021	0.269021	0.333021	0.419021	0.521021	0.665021	0.838021	0.988021	1.09902	1.17802
X	84	DOX	0.0970211	0.0800211	0.0850211	0.107021	0.134021	0.156021	0.181021	0.212021	0.254021	0.326021	0.434021	0.567021	0.782021	1.07402	1.31002	1.45102	1.52702	1.58802	1.63002
XII	95	DOX	0.174021	0.206021	0.187021	0.204021	0.234021	0.278021	0.523021	0.375021	0.435021	0.513021	0.623021	0.751021	1.04102	1.40602	1.59402	1.69902	1.77702	1.82902	1.86602
XII	95	DOX	0.422021	0.460021	0.476021	0.444021	0.576021	0.450021	0.683021	0.303021	0.374021	0.490021	0.671021	0.936021	1.21602	1.45402	1.58302	1.66602	1.73702	1.79302	1.84502
IX	95	DOX	0.0660211	0.0560211	0.0550211	0.0600211	0.0770211	0.167021	0.110021	0.129021	0.147021	0.156021	0.161021	0.162021	0.165021	0.177021	0.186021	0.196021	0.209021	0.235021	0.274021
IX	95	DOX	0.0480211	0.0490211	0.0600211	0.0930211	0.125021	0.177021	0.114021	0.140021	0.163021	0.179021	0.186021	0.189021	0.190021	0.202021	0.209021	0.218021	0.230021	0.252021	0.288021
X	95	DOX	0.0540211	0.0430211	0.0470211	0.0730211	0.123021	0.178021	0.284021	0.362021	0.283021	0.654021	0.798021	0.950021	1.12602	1.35702	1.59302	1.76602	1.86002	1.94002	2.02002
X	95	DOX	0.0460211	0.0320211	0.0360211	0.0520211	0.0790211	0.106021	0.170021	0.171021	0.276021	0.290021	0.432021	0.505021	0.536021	0.656021	0.839021	1.10002	1.41602	1.64002	1.77102
XII	118	DOX	0.323021	0.348021	0.278021	0.283021	0.319021	0.353021	0.319021	0.465021	0.624021	0.772021	0.978021	1.14302	1.32302	1.48102	1.65502	1.82702	1.94702	2.02202	2.07302
XII	118	DOX	0.230021	0.202021	0.177021	0.175021	0.213021	0.226021	0.398021	0.467021	0.574021	0.724021	0.923021	1.13102	1.42302	1.65502	1.76302	1.83602	1.89402	1.94702	1.99102
IX	118	DOX	0.0550211	0.0410211	0.0410211	0.0500211	0.0720211	0.0950211	0.128021	0.138021	0.156021	0.170021	0.183021	0.194021	0.202021	0.204021	0.214021	0.223021	0.231021	0.240021	0.252021
IX	118	DOX	0.0530211	0.0390211	0.0410211	0.0510211	0.0730211	0.0940211	0.114021	0.136021	0.146021	0.159021	0.169021	0.177021	0.179021	0.178021	0.185021	0.190021	0.194021	0.198021	0.204021
X	118	DOX	0.0950211	0.0790211	0.0780211	0.0850211	0.100021	0.116021	0.131021	0.150021	0.323021	0.348021	0.650021	0.703021	0.769021	0.930021	1.13002	1.37602	1.64502	1.84902	1.96302
X	118	DOX	0.0620211	0.0580211	0.0510211	0.0810211	0.114021	0.156021	0.206021	0.247021	0.281021	0.371021	0.611021	0.703021	0.774021	0.917021	1.08602	1.29902	1.55502	1.78702	1.92002
XII	179	DOX	0.198021	0.214021	0.205021	0.226021	0.243021	0.361021	0.413021	0.441021	0.560021	0.696021	0.900021	1.14902	1.49002	1.71702	1.81902	1.89502	1.96402	2.01602	2.05602
XII	179	DOX	0.149021	0.146021	0.142021	0.157021	0.166021	0.281021	0.156021	0.178021	0.223021	0.301021	0.479021	0.777021	1.24702	1.42102	1.51802	1.59002	1.66402	1.72502	1.78202
IX	179	DOX	0.0670211	0.0590211	0.0570211	0.0650211	0.0870211	0.125021	0.167021	0.245021	0.334021	0.217021	0.332021	0.476021	0.607021	0.745021	0.917021	1.13702	1.36102	1.51902	1.64102
IX	179	DOX	0.0580211	0.0490211	0.0500211	0.0630211	0.0890211	0.126021	0.196021	0.284021	0.259021	0.246021	0.345021	0.460021	0.582021	0.774021	1.10802	1.44502	1.62502	1.71902	1.78002
X	179	DOX	0.0730211	0.0540211	0.0590211	0.0880211	0.108021	0.163021	0.162021	0.228021	0.297021	0.328021	0.478021	0.614021	0.754021	0.962021	1.27102	1.58402	1.75302	1.85302	1.92402
X	179	DOX	0.0630211	0.0470211	0.0510211	0.0700211	0.0990211	0.137021	0.190021	0.191021	0.202021	0.215021	0.222021	0.231021	0.255021	0.303021	0.375021	0.474021	0.602021	0.735021	0.875021
XII	195	DOX	0.205021	0.178021	0.283021	0.349021	0.401021	0.453021	0.519021	0.543021	0.542021	0.672021	0.805021	0.909021	1.19902	1.56202	1.70302	1.82602	1.90202	1.95702	1.94402
XII	195	DOX	0.384021	0.494021	0.456021	0.420021	0.438021	0.432021	0.430021	0.473021	0.576021	0.737021	0.922021	1.22502	1.55802	1.72202	1.79902	1.86902	1.92202	1.97602	2.02202
IX	195	DOX	0.0820211	0.115021	0.0740211	0.0800211	0.148021	0.207021	0.280021	0.178021	0.194021	0.200021	0.203021	0.201021	0.204021	0.215021	0.226021	0.243021	0.274021	0.332021	0.422021
IX	195	DOX	0.0840211	0.0780211	0.0700211	0.0760211	0.100021	0.113021	0.167021	0.155021	0.172021	0.186021	0.195021	0.199021	0.199021	0.201021	0.208021	0.213021	0.219021	0.229021	0.253021
X	195	DOX	0.0720211	0.0630211	0.0740211	0.0980211	0.110021	0.142021	0.251021	0.450021	0.462021	0.559021	0.769021	0.923021	1.10102	1.32702	1.56502	1.73802	1.82702	1.89902	1.97802
X	195	DOX	0.103021	0.0890211	0.0910211	0.116021	0.147021	0.193021	0.192021	0.314021	0.527021	0.451021	0.541021	0.685021	0.868021	1.08202	1.29402	1.49802	1.64302	1.75702	1.83002
XII	200	DOX	0.151021	0.175021	0.161021	0.153021	0.152021	0.163021	0.306021	0.198021	0.242021	0.319021	0.428021	0.541021	0.687021	0.964021	1.35402	1.54102	1.66502	1.74502	1.81202
XII	200	DOX	0.441021	0.549021	0.588021	0.588021	0.745021	0.674021	0.663021	0.646021	0.753021	0.886021	1.04302	1.25202	1.56602	1.71202	1.78702	1.86002	1.92202	1.97402	2.01402
IX	200	DOX	0.0770211	0.0820211	0.0790211	0.0820211	0.0970211	0.118021	0.140021	0.168021	0.198021	0.235021	0.291021	0.387021	0.515021	0.680021	0.915021	1.15802	1.33902	1.43402	1.50702
IX	200	DOX	0.0740211	0.0820211	0.0780211	0.0810211	0.0980211	0.120021	0.145021	0.170021	0.192021	0.210021	0.228021	0.249021	0.279021	0.326021	0.390021	0.465021	0.564021	0.694021	0.812021
X	200	DOX	0.0850211	0.0740211	0.0720211	0.0900211	0.116021	0.138021	0.161021	0.188021	0.215021	0.252021	0.309021	0.391021	0.478021	0.590021	0.753021	1.00002	1.22302	1.39302	1.49102
X	200	DOX	0.112021	0.0910211	0.0960211	0.116021	0.139021	0.163021	0.189021	0.220021	0.258021	0.321021	0.414021	0.516021	0.654021	0.877021	1.17302	1.39502	1.51802	1.58302	1.64102
XII	215	DOX	0.300021	0.404021	0.401021	0.350021	0.412021	0.376021	0.393021	0.354021	0.242021	0.185021	0.208021	0.251021	0.306021	0.395021	0.576021	0.861021	1.05802	1.20002	1.29902
XII	215	DOX	0.300021	0.465021	0.505021	0.438021	0.445021	0.385021	0.374021	0.282021	0.235021	0.258021	0.293021	0.335021	0.388021	0.454021	0.549021	0.744021	1.01202	1.18602	1.31402
IX	215	DOX	0.0810211	0.0760211	0.0650211	0.0810211	0.129021	0.172021	0.219021	0.288021	0.177021	0.198021	0.210021	0.215021	0.214021	0.216021	0.224021	0.231021	0.237021	0.245021	0.266021
IX	215	DOX	0.0940211	0.0870211	0.0790211	0.0810211	0.122021	0.114021	0.171021	0.159021	0.182021	0.202021	0.216021	0.222021	0.223021	0.223021	0.231021	0.240021	0.245021	0.251021	0.267021
X	215	DOX	0.120021	0.121021	0.128021	0.143021	0.181021	0.242021	0.312021	0.425021	0.542021	0.854021	1.09902	1.13802	1.32702	1.54902	1.71202	1.79202	1.82502	1.85802	1.90502
X	215	DOX	0.00902105	0.0230211	0.0530211	0.0690211	0.100021	0.150021	0.213021	0.337021	0.545021	0.736021	0.686021	0.647021	0.791021	1.05802	1.32502	1.59602	1.74502	1.82502	1.87902
XII	219	DOX	0.142021	0.163021	0.155021	0.158021	0.154021	0.169021	0.182021	0.255021	0.318021	0.393021	0.506021	0.665021	0.833021	1.15802	1.45502	1.60402	1.70002	1.77102	1.84402
XII	219	DOX	0.175021	0.224021	0.219021	0.251021	0.203021	0.260021	0.313021	0.305021	0.254021	0.310021	0.403021	0.532021	0.692021	0.976021	1.33902	1.52202	1.63202	1.70602	1.78002
IX	219	DOX	0.0810211	0.0710211	0.0650211	0.0770211	0.141021	0.190021	0.249021	0.160021	0.178021	0.189021	0.194021	0.205021	0.225021	0.244021	0.266021	0.287021	0.310021	0.333021	0.371021
IX	219	DOX	0.0540211	0.0550211	0.0420211	0.0490211	0.0650211	0.0920211	0.178021	0.122021	0.156021	0.192021	0.248021	0.376021	0.512021	0.672021	0.845021	1.02902	1.16702	1.27802	1.37602
X	219	DOX	0.102021	0.0870211	0.110021	0.156021	0.197021	0.256021	0.310021	0.441021	0.481021	0.767021	0.946021	1.14802	1.36002	1.58702	1.75102	1.82802	1.88602	1.94802	2.02302
X	219	DOX	0.100021	0.0800211	0.0780211	0.106021	0.151021	0.214021	0.286021	0.414021	0.392021	0.509021	0.941021	1.12102	1.31102	1.53402	1.73702	1.85402	1.91702	1.97502	2.03402
XII	228	DOX	0.222021	0.249021	0.198021	0.190021	0.238021	0.484021	0.323021	0.331021	0.397021	0.499021	0.646021	0.813021	1.11102	1.49302	1.65402	1.76602	1.83202	1.88302	1.92802
XII	228	DOX	0.182021	0.168021	0.159021	0.160021	0.146021	0.315021	0.293021	0.200021	0.233021	0.289021	0.391021	0.526021	0.712021	1.13102	1.38702	1.53002	1.61702	1.67802	1.74202
IX	228	DOX	0.0480211	0.0640211	0.0570211	0.0860211	0.133021	0.165021	0.223021	0.322021	0.473021	0.624021	0.925021	1.20902	1.44502	1.61202	1.72302	1.79102	1.83202	1.88202	1.95402
IX	228	DOX	0.0440211	0.0620211	0.0430211	0.0580211	0.102021	0.129021	0.137021	0.139021	0.225021	0.460021	0.609021	0.806021	0.870021	0.924021	1.15502	1.42502	1.65502	1.77702	1.84402
X	228	DOX	0.0860211	0.0750211	0.0730211	0.0900211	0.126021	0.153021	0.190021	0.240021	0.176021	0.434021	0.259021	0.545021	0.676021	0.891021	1.18402	1.50202	1.69402	1.78602	1.83402
X	228	DOX	0.0380211	0.0250211	0.0260211	0.0390211	0.0650211	0.0900211	0.222021	0.396021	0.549021	0.626021	0.571021	0.466021	0.586021	0.762021	0.993021	1.28602	1.51202	1.64102	1.70602
XII	RFP	DOX	0.182021	0.176021	0.161021	0.159021	0.157021	0.163021	0.173021	0.200021	0.256021	0.352021	0.472021	0.615021	0.864021	1.29802	1.60502	1.71402	1.79902	1.85702	1.91102
XII	RFP	DOX	0.276021	0.272021	0.230021	0.212021	0.167021	0.414021	0.526021	0.146021	0.165021	0.200021	0.290021	0.503021	0.851021	1.21402	1.46702	1.59802	1.68902	1.77102	1.83702
IX	RFP	DOX	0.0870211	0.0940211	0.130021	0.158021	0.188021	0.234021	0.311021	0.147021	0.152021	0.156021	0.161021	0.170021	0.182021	0.196021	0.220021	0.262021	0.323021	0.390021	0.455021
IX	RFP	DOX	0.164021	0.147021	0.190021	0.222021	0.233021	0.266021	0.233021	0.291021	0.376021	0.485021	0.615021	0.867021	0.798021	0.922021	1.06702	1.14902	1.19302	1.23402	1.26602
X	RFP	DOX	2.10526e-05	-0.00197895	-0.00197895	0.00302105	0.0120211	0.0390211	0.0520211	0.0800211	0.0900211	0.207021	0.246021	0.432021	0.548021	0.663021	0.769021	0.948021	1.16402	1.42002	1.68002
X	RFP	DOX	0.0500211	0.0350211	0.0400211	0.0520211	0.0720211	0.111021	0.165021	0.144021	0.335021	0.447021	0.570021	0.705021	0.852021	1.04402	1.30302	1.57002	1.76202	1.86602	1.94802
XII	17	noDOX	0.383568	0.390568	0.489568	0.380568	0.383568	0.505568	0.499568	0.715568	0.886568	0.992568	1.22957	1.51657	1.75657	1.89057	1.99357	2.08057	2.07957	2.16757	2.20057
XII	17	noDOX	0.564568	0.672568	0.880568	0.786568	0.781568	0.759568	0.421568	0.191568	0.194568	0.227568	0.311568	0.482568	0.730568	0.929568	1.10957	1.24257	1.35957	1.45457	1.54957
IX	17	noDOX	0.0705684	0.0765684	0.0735684	0.0775684	0.0965684	0.120568	0.149568	0.188568	0.240568	0.335568	0.502568	0.715568	0.982568	1.21457	1.38157	1.50657	1.60257	1.67657	1.74457
IX	17	noDOX	0.103568	0.105568	0.103568	0.111568	0.137568	0.171568	0.208568	0.269568	0.361568	0.504568	0.696568	0.916568	1.21257	1.43857	1.59557	1.71457	1.81657	1.91457	2.00857
X	17	noDOX	0.112568	0.104568	0.100568	0.113568	0.138568	0.168568	0.199568	0.229568	0.268568	0.346568	0.480568	0.667568	0.898568	1.09457	1.23657	1.34557	1.42657	1.47257	1.50157
X	17	noDOX	0.102568	0.0885684	0.0895684	0.110568	0.142568	0.173568	0.209568	0.239568	0.279568	0.361568	0.490568	0.670568	0.907568	1.11257	1.26257	1.37457	1.48957	1.55957	1.61157
XII	37	noDOX	0.118568	0.140568	0.132568	0.150568	0.169568	0.267568	0.223568	0.253568	0.233568	0.246568	0.277568	0.331568	0.505568	0.738568	0.926568	1.09357	1.22957	1.32657	1.40857
XII	37	noDOX	0.133568	0.157568	0.196568	0.235568	0.266568	0.285568	0.297568	0.318568	0.309568	0.316568	0.357568	0.370568	0.464568	0.608568	0.824568	1.04557	1.21457	1.39257	1.50957
IX	37	noDOX	0.0465684	0.0425684	0.0435684	0.0575684	0.0845684	0.129568	0.190568	0.236568	0.239568	0.394568	0.513568	0.692568	0.892568	1.10757	1.32357	1.47457	1.56057	1.70457	1.81457
IX	37	noDOX	0.0475684	0.0405684	0.0385684	0.0515684	0.0785684	0.112568	0.174568	0.251568	0.201568	0.322568	0.406568	0.552568	0.735568	0.984568	1.28957	1.52657	1.69057	1.80657	1.90257
X	37	noDOX	0.0655684	0.0585684	0.0575684	0.0825684	0.131568	0.197568	0.204568	0.224568	0.274568	0.319568	0.433568	0.554568	0.733568	0.982568	1.30057	1.51957	1.66957	1.77557	1.86257
X	37	noDOX	0.0925684	0.0775684	0.0755684	0.102568	0.145568	0.201568	0.268568	0.225568	0.530568	0.683568	0.898568	1.17057	1.45157	1.69457	1.83457	1.94957	2.05957	2.17457	2.28457
XII	46	noDOX	0.201568	0.209568	0.240568	0.298568	0.346568	0.375568	0.439568	0.721568	0.809568	0.945568	1.14357	1.38557	1.68157	1.82157	1.92857	1.98857	2.06657	2.13057	2.18457
XII	46	noDOX	0.164568	0.164568	0.178568	0.196568	0.242568	0.290568	0.448568	0.580568	0.671568	0.791568	1.01457	1.24457	1.50957	1.72857	1.87357	1.97157	2.04657	2.11357	2.18157
IX	46	noDOX	0.0475684	0.0425684	0.0425684	0.0585684	0.0885684	0.131568	0.207568	0.316568	0.430568	0.619568	0.837568	1.09757	1.35057	1.60957	1.83557	1.97157	2.08657	2.18257	2.26657
IX	46	noDOX	0.0495684	0.0655684	0.0545684	0.0885684	0.116568	0.183568	0.270568	0.178568	0.196568	0.204568	0.209568	0.221568	0.230568	0.246568	0.271568	0.309568	0.346568	0.380568	0.406568
X	46	noDOX	0.0455684	0.0385684	0.0405684	0.0615684	0.0855684	0.124568	0.168568	0.196568	0.224568	0.287568	0.443568	0.584568	0.756568	1.01057	1.32857	1.59657	1.75457	1.87357	1.97157
X	46	noDOX	0.0565684	0.0525684	0.0695684	0.0955684	0.143568	0.220568	0.324568	0.287568	0.288568	0.361568	0.444568	0.512568	0.609568	0.756568	0.892568	1.02657	1.23757	1.58557	1.76457
XII	63	noDOX	0.128568	0.147568	0.170568	0.205568	0.313568	0.596568	0.610568	0.729568	0.891568	1.10457	1.39057	1.64357	1.89857	2.01257	2.07857	2.13457	2.20757	2.25957	2.34357
XII	63	noDOX	0.107568	0.141568	0.146568	0.144568	0.162568	0.235568	0.147568	0.164568	0.203568	0.275568	0.397568	0.633568	0.930568	1.18857	1.38957	1.55457	1.67957	1.79357	1.87557
IX	63	noDOX	0.0995684	0.0935684	0.0885684	0.103568	0.125568	0.152568	0.187568	0.250568	0.221568	0.247568	0.287568	0.360568	0.469568	0.602568	0.764568	0.931568	1.06057	1.14857	1.20757
IX	63	noDOX	0.0875684	0.0795684	0.0745684	0.0905684	0.115568	0.144568	0.190568	0.255568	0.318568	0.501568	0.697568	0.923568	1.17957	1.42157	1.65257	1.81957	1.95257	2.06057	2.15257
X	63	noDOX	0.0815684	0.0765684	0.0955684	0.123568	0.164568	0.230568	0.338568	0.517568	0.702568	0.618568	0.775568	0.971568	1.23657	1.55457	1.78057	1.92457	2.03257	2.12457	2.20857
X	63	noDOX	0.0835684	0.0655684	0.0695684	0.0995684	0.143568	0.203568	0.302568	0.232568	0.402568	0.531568	0.704568	0.941568	1.25557	1.53557	1.71657	1.84757	1.95457	2.05257	2.14557
XII	73	noDOX	0.431568	0.335568	0.204568	0.166568	0.145568	0.153568	0.174568	0.450568	0.623568	0.771568	0.993568	1.29557	1.57157	1.70357	1.79557	1.85157	1.92857	1.98957	2.04857
XII	73	noDOX	0.158568	0.167568	0.168568	0.171568	0.165568	0.201568	0.255568	0.454568	0.569568	0.726568	0.957568	1.23557	1.52557	1.66657	1.76857	1.84457	1.91857	1.97757	2.04657
IX	73	noDOX	0.0425684	0.0555684	0.0655684	0.0965684	0.140568	0.221568	0.104568	0.116568	0.125568	0.131568	0.139568	0.163568	0.198568	0.257568	0.356568	0.469568	0.555568	0.608568	0.650568
IX	73	noDOX	0.0475684	0.0785684	0.0935684	0.117568	0.161568	0.246568	0.123568	0.151568	0.165568	0.170568	0.177568	0.189568	0.204568	0.218568	0.233568	0.252568	0.269568	0.325568	0.286568
X	73	noDOX	0.0465684	0.0725684	0.0815684	0.118568	0.182568	0.275568	0.356568	0.399568	0.702568	0.776568	0.934568	1.17357	1.44257	1.69157	1.85957	1.97057	2.07157	2.16857	2.25857
X	73	noDOX	0.100568	0.105568	0.107568	0.121568	0.152568	0.245568	0.349568	0.545568	0.772568	1.00557	1.22857	1.49657	1.71457	1.82157	1.90357	1.98657	2.08257	2.18257	2.27957
XII	84	noDOX	0.0935684	0.111568	0.114568	0.123568	0.129568	0.153568	0.291568	0.243568	0.264568	0.322568	0.446568	0.592568	0.814568	1.02057	1.20757	1.37657	1.51457	1.61457	1.68557
XII	84	noDOX	0.348568	0.545568	0.502568	0.590568	0.629568	0.604568	0.754568	0.915568	1.07457	1.23257	1.48257	1.79557	2.03357	2.11657	2.14757	2.18157	2.21057	2.26257	2.32557
IX	84	noDOX	0.0865684	0.0995684	0.0955684	0.103568	0.131568	0.168568	0.221568	0.295568	0.413568	0.602568	0.829568	1.10857	1.33857	1.49457	1.60957	1.70857	1.79957	1.89457	1.99257
IX	84	noDOX	0.0705684	0.0755684	0.0735684	0.0795684	0.105568	0.136568	0.173568	0.211568	0.251568	0.320568	0.443568	0.611568	0.811568	0.981568	1.10157	1.18857	1.24257	1.26757	1.31057
X	84	noDOX	0.0995684	0.0905684	0.0855684	0.107568	0.180568	0.250568	0.376568	0.566568	0.796568	1.05357	1.35357	1.59457	1.72257	1.79657	1.86157	1.93857	2.03557	2.13257	2.22857
X	84	noDOX	0.0645684	0.0485684	0.0535684	0.0845684	0.187568	0.279568	0.387568	0.587568	0.692568	0.842568	1.03457	1.28857	1.53957	1.73057	1.83857	1.92957	2.01857	2.11057	2.19857
XII	95	noDOX	0.101568	0.168568	0.221568	0.280568	0.326568	0.371568	0.433568	0.488568	0.589568	0.668568	0.947568	1.18957	1.48157	1.67557	1.81857	1.93257	2.04157	2.13257	2.13857
XII	95	noDOX	0.245568	0.246568	0.160568	0.150568	0.146568	0.143568	0.318568	0.567568	0.727568	0.915568	1.19857	1.47557	1.75157	1.86357	1.93957	2.00257	2.05957	2.11357	2.18957
IX	95	noDOX	0.0395684	0.0465684	0.0395684	0.0665684	0.0995684	0.151568	0.227568	0.121568	0.138568	0.147568	0.147568	0.151568	0.155568	0.162568	0.167568	0.174568	0.186568	0.201568	0.216568
IX	95	noDOX	0.0765684	0.0735684	0.0745684	0.0805684	0.0965684	0.129568	0.182568	0.150568	0.171568	0.185568	0.195568	0.196568	0.207568	0.218568	0.222568	0.231568	0.241568	0.255568	0.273568
X	95	noDOX	0.0555684	0.0695684	0.0805684	0.111568	0.171568	0.276568	0.369568	0.405568	0.864568	1.03357	1.28657	1.54357	1.74257	1.85157	1.92857	2.02157	2.13157	2.23957	2.34357
X	95	noDOX	0.0555684	0.0495684	0.0745684	0.108568	0.153568	0.262568	0.300568	0.434568	0.753568	0.708568	0.770568	0.984568	1.23557	1.51657	1.76957	1.91057	2.01857	2.09457	2.16457
XII	118	noDOX	0.107568	0.119568	0.121568	0.123568	0.123568	0.124568	0.131568	0.409568	0.533568	0.696568	0.957568	1.16557	1.44957	1.76757	1.94157	2.02957	2.09357	2.17257	2.25557
XII	118	noDOX	0.439568	0.755568	0.852568	0.834568	0.979568	0.963568	0.973568	0.745568	0.460568	0.503568	0.547568	0.633568	0.733568	0.909568	1.16257	1.37657	1.53057	1.65357	1.74957
IX	118	noDOX	0.0405684	0.0385684	0.0415684	0.0495684	0.0725684	0.0935684	0.115568	0.135568	0.152568	0.165568	0.170568	0.171568	0.176568	0.186568	0.195568	0.202568	0.211568	0.225568	0.243568
IX	118	noDOX	0.0785684	0.0785684	0.0695684	0.0955684	0.119568	0.103568	0.122568	0.140568	0.157568	0.170568	0.177568	0.182568	0.195568	0.209568	0.224568	0.241568	0.269568	0.313568	0.358568
X	118	noDOX	0.0895684	0.0815684	0.0795684	0.101568	0.135568	0.183568	0.259568	0.303568	0.343568	0.375568	0.483568	0.611568	0.773568	0.992568	1.24657	1.40157	1.47457	1.50257	1.58657
X	118	noDOX	0.0525684	0.0455684	0.0685684	0.0915684	0.135568	0.208568	0.306568	0.312568	0.359568	0.431568	0.390568	0.498568	0.637568	0.819568	1.07357	1.35357	1.52257	1.64757	1.75057
XII	179	noDOX	0.241568	0.251568	0.283568	0.334568	0.378568	0.379568	0.428568	0.722568	0.800568	0.991568	1.27057	1.63757	1.93457	2.02057	2.09057	2.15057	2.18157	2.23257	2.30657
XII	179	noDOX	0.213568	0.217568	0.228568	0.299568	0.349568	0.321568	0.337568	0.452568	0.590568	0.747568	0.989568	1.29757	1.51257	1.63057	1.71957	1.79457	1.85957	1.92157	1.98957
IX	179	noDOX	0.0535684	0.0455684	0.0425684	0.0575684	0.0855684	0.125568	0.159568	0.201568	0.247568	0.556568	0.756568	0.984568	1.24257	1.53457	1.79457	1.94257	2.04857	2.12657	2.13757
IX	179	noDOX	0.0485684	0.0415684	0.0395684	0.0525684	0.0825684	0.127568	0.183568	0.266568	0.368568	0.503568	0.689568	0.912568	1.18757	1.49857	1.74457	1.89757	2.01957	2.11957	2.20557
X	179	noDOX	0.0525684	0.0485684	0.0425684	0.0695684	0.123568	0.191568	0.241568	0.182568	0.194568	0.202568	0.213568	0.241568	0.281568	0.338568	0.430568	0.545568	0.659568	0.760568	0.838568
X	179	noDOX	0.0655684	0.0565684	0.0555684	0.0975684	0.144568	0.205568	0.342568	0.343568	0.698568	0.908568	1.13657	1.38457	1.59157	1.71057	1.80657	1.90057	2.00857	2.11957	2.16357
XII	195	noDOX	0.305568	0.261568	0.252568	0.228568	0.238568	0.398568	0.404568	0.521568	0.757568	0.914568	1.12757	1.40557	1.76557	1.96257	1.99557	2.07857	2.14057	2.16957	2.24057
XII	195	noDOX	0.130568	0.168568	0.235568	0.282568	0.312568	0.335568	0.512568	0.538568	0.605568	0.708568	0.903568	1.24857	1.60757	1.78057	1.90057	1.99457	2.02757	2.06457	2.13757
IX	195	noDOX	0.0815684	0.0935684	0.0955684	0.110568	0.144568	0.196568	0.302568	0.173568	0.193568	0.203568	0.203568	0.204568	0.213568	0.224568	0.233568	0.241568	0.256568	0.278568	0.301568
IX	195	noDOX	0.0405684	0.0525684	0.0625684	0.0755684	0.112568	0.175568	0.127568	0.152568	0.171568	0.182568	0.185568	0.181568	0.190568	0.202568	0.212568	0.229568	0.250568	0.285568	0.327568
X	195	noDOX	0.0525684	0.0415684	0.0505684	0.0775684	0.106568	0.139568	0.136568	0.163568	0.184568	0.200568	0.205568	0.207568	0.216568	0.227568	0.245568	0.272568	0.315568	0.364568	0.405568
X	195	noDOX	0.0755684	0.0675684	0.0995684	0.112568	0.159568	0.239568	0.348568	0.476568	0.576568	0.748568	0.789568	0.981568	1.21757	1.50857	1.77357	1.92457	2.03257	2.10857	2.17757
XII	200	noDOX	0.126568	0.136568	0.157568	0.169568	0.176568	0.185568	0.250568	0.216568	0.235568	0.302568	0.452568	0.733568	1.06857	1.41557	1.60957	1.75457	1.87557	1.95157	1.97257
XII	200	noDOX	0.125568	0.157568	0.276568	0.347568	0.387568	0.406568	0.866568	0.980568	1.13357	1.26957	1.36157	1.56257	1.78657	1.97657	2.08357	2.17757	2.24257	2.29157	2.35657
IX	200	noDOX	0.0805684	0.0845684	0.0815684	0.0895684	0.115568	0.143568	0.174568	0.209568	0.250568	0.321568	0.456568	0.651568	0.890568	1.09957	1.24857	1.35857	1.46157	1.53057	1.57957
IX	200	noDOX	0.0895684	0.0905684	0.0875684	0.0935684	0.117568	0.145568	0.176568	0.206568	0.234568	0.268568	0.328568	0.442568	0.609568	0.800568	0.962568	1.07757	1.15957	1.22957	1.29057
X	200	noDOX	0.0805684	0.0705684	0.0725684	0.0925684	0.125568	0.162568	0.203568	0.243568	0.290568	0.376568	0.510568	0.698568	0.934568	1.13157	1.27457	1.40157	1.48457	1.54257	1.58657
X	200	noDOX	0.110568	0.103568	0.101568	0.120568	0.152568	0.196568	0.244568	0.299568	0.401568	0.556568	0.748568	1.05057	1.42757	1.62157	1.73857	1.83257	1.92457	2.01757	2.10757
XII	215	noDOX	0.639568	0.697568	0.733568	0.817568	0.835568	0.841568	0.875568	0.908568	0.527568	0.439568	0.390568	0.552568	0.795568	1.05357	1.32457	1.52257	1.66357	1.77057	1.86457
XII	215	noDOX	1.84057	1.77157	1.66057	1.62157	1.73157	1.95057	1.71057	1.52657	1.58857	1.67657	1.77857	1.92957	2.12457	2.22357	2.29357	2.35457	2.39457	2.44257	2.50757
IX	215	noDOX	0.119568	0.126568	0.118568	0.143568	0.172568	0.206568	0.287568	0.399568	0.565568	0.715568	0.833568	1.00057	1.20657	1.45257	1.74357	1.99657	2.13957	2.24857	2.33657
IX	215	noDOX	0.0565684	0.0645684	0.0665684	0.0815684	0.115568	0.164568	0.232568	0.157568	0.178568	0.192568	0.196568	0.194568	0.204568	0.212568	0.218568	0.224568	0.234568	0.252568	0.271568
X	215	noDOX	0.108568	0.137568	0.143568	0.176568	0.227568	0.325568	0.516568	0.809568	1.11757	1.54357	1.72857	1.75457	1.77157	1.79857	1.87057	1.98757	2.12457	2.26257	2.51757
X	215	noDOX	0.0955684	0.136568	0.135568	0.165568	0.208568	0.327568	0.143568	0.150568	0.154568	0.172568	0.209568	0.249568	0.271568	0.280568	0.285568	0.288568	0.287568	0.285568	0.324568
XII	219	noDOX	0.155568	0.164568	0.193568	0.241568	0.437568	0.681568	0.617568	0.428568	0.504568	0.630568	0.843568	1.18657	1.52257	1.75757	1.86457	1.97657	2.05857	2.13657	2.19057
XII	219	noDOX	0.425568	0.393568	0.293568	0.272568	0.289568	0.292568	0.594568	0.606568	0.739568	0.914568	1.15057	1.42157	1.66057	1.80557	1.88957	1.97057	2.02457	2.07957	2.12157
IX	219	noDOX	0.0535684	0.0585684	0.112568	0.143568	0.189568	0.274568	0.465568	0.789568	1.08057	1.34057	1.49157	1.61957	1.74157	1.82557	1.94357	2.11257	2.26957	2.30557	2.34857
IX	219	noDOX	0.0955684	0.0865684	0.0815684	0.0975684	0.119568	0.153568	0.201568	0.253568	0.351568	0.343568	0.533568	0.704568	0.895568	1.09057	1.32457	1.58857	1.76357	1.88957	1.98457
X	219	noDOX	0.0685684	0.0925684	0.114568	0.149568	0.203568	0.306568	0.471568	0.614568	0.950568	0.912568	1.12157	1.33757	1.59157	1.81557	1.95257	2.06957	2.17957	2.28257	2.36957
X	219	noDOX	0.102568	0.114568	0.140568	0.174568	0.229568	0.319568	0.380568	0.526568	0.704568	0.930568	1.12057	1.36457	1.62357	1.83157	1.95757	2.05957	2.16157	2.25357	2.33957
XII	228	noDOX	0.191568	0.219568	0.344568	0.536568	0.506568	0.611568	0.758568	0.871568	1.04057	1.18957	1.32957	1.52757	1.78657	1.90157	1.98657	2.06457	2.12057	2.17057	2.22457
XII	228	noDOX	0.303568	0.390568	0.379568	0.321568	0.323568	0.350568	0.516568	0.253568	0.313568	0.413568	0.573568	0.833568	1.14157	1.42657	1.60057	1.72457	1.81657	1.88557	1.95557
IX	228	noDOX	0.106568	0.131568	0.148568	0.162568	0.176568	0.229568	0.204568	0.429568	0.696568	0.981568	1.30457	1.52957	1.67057	1.77157	1.87057	1.98457	2.10057	2.19157	2.19757
IX	228	noDOX	0.0485684	0.0665684	0.0645684	0.0915684	0.146568	0.204568	0.308568	0.448568	0.674568	0.634568	0.665568	0.800568	0.973568	1.24257	1.58057	1.85857	2.00557	2.11557	2.19557
X	228	noDOX	0.0455684	0.0885684	0.0905684	0.120568	0.171568	0.271568	0.450568	0.674568	0.969568	1.25657	1.49257	1.69557	1.83357	1.91657	1.99257	2.09757	2.22757	2.35657	2.47057
X	228	noDOX	0.0315684	0.0465684	0.0585684	0.0825684	0.115568	0.169568	0.216568	0.334568	0.417568	0.525568	0.550568	0.546568	0.694568	0.887568	1.14257	1.44857	1.69257	1.84457	1.94857
XII	RFP	noDOX	0.118568	0.142568	0.152568	0.185568	0.215568	0.267568	0.349568	0.380568	0.387568	0.438568	0.566568	0.690568	0.875568	1.14457	1.42557	1.65057	1.80857	1.93057	2.03457
XII	RFP	noDOX	0.206568	0.308568	0.345568	0.316568	0.472568	0.475568	0.797568	0.611568	0.725568	0.890568	1.10557	1.35557	1.66057	1.87757	1.98957	2.06157	2.12857	2.19157	2.25257
IX	RFP	noDOX	0.0725684	0.0665684	0.0685684	0.0895684	0.124568	0.161568	0.157568	0.191568	0.206568	0.217568	0.223568	0.234568	0.259568	0.302568	0.365568	0.452568	0.533568	0.594568	0.640568
IX	RFP	noDOX	0.0635684	0.0525684	0.0515684	0.0695684	0.0945684	0.133568	0.172568	0.207568	0.242568	0.290568	0.374568	0.484568	0.621568	0.793568	1.00257	1.15957	1.26857	1.37857	1.58157
X	RFP	noDOX	0.0595684	0.0505684	0.0485684	0.0745684	0.114568	0.159568	0.201568	0.283568	0.372568	0.496568	0.649568	0.825568	1.04657	1.30857	1.56657	1.71357	1.80457	1.87157	1.93657
X	RFP	noDOX	0.0155684	0.00856842	0.0115684	0.0235684	0.0665684	0.138568	0.116568	0.141568	0.158568	0.167568	0.169568	0.174568	0.183568	0.194568	0.204568	0.219568	0.239568	0.264568	0.296568

## Sheet: S4 Table
S4 Table: MIC test of the Tet-odrA strain with and without doxycycline
Strain	Condition	Drug	Concentration
Tet-RFP	no dox	amphotericin B	1 µg/ml
Tet-odrA	no dox	amphotericin B	1 µg/ml
Tet-RFP	no dox	voriconazole	1 µg/ml
Tet-odrA	no dox	voriconazole	1 µg/ml
Tet-RFP	no dox	itraconazole	1 µg/ml
Tet-odrA	no dox	itraconazole	1 µg/ml
Tet-RFP	dox	amphotericin B	1 µg/ml
Tet-odrA	dox	amphotericin B	2 µg/ml
Tet-RFP	dox	voriconazole	1 µg/ml
Tet-odrA	dox	voriconazole	2 µg/ml
Tet-RFP	dox	itraconazole	2 µg/ml
Tet-odrA	dox	itraconazole	4 µg/ml

## Sheet: S5A Table
S5A Table: RNA-seq data of the Tet-odrA overexpression strain
odtA seq
ID	base mean	log2 FC	Std	p-value	adj. P-value	putative annotation
AFUA_4G14380	92058.9	6.76666	0.152106	0	0	glutathione S-transferase, putative
AFUA_4G01150	1287.59	6.36525	0.205329	5.35534e-211	3.40294e-208	N,N-dimethylglycine oxidase
AFUA_3G13010	23817.4	6.15793	0.103864	0	0	Zn-dependent hydrolase/oxidoreductase family protein, putative
AFUA_2G16860	5703.34	5.671	0.126671	0	0	MFS multidrug transporter, putative
AFUA_2G17300	1224.28	5.574	0.164094	6.54228e-253	4.85001e-250	glutathione S-transferase
AFUA_4G01140	547.203	5.48094	0.218537	8.18421e-139	3.16551e-136	MFS multidrug transporter, putative
AFUA_6G11740	474.787	5.43508	0.228843	1.09209e-124	3.73663e-122	nucleoside-diphosphate-sugar epimerase family protein
AFUA_3G01400	10479.7	5.31117	0.120403	0	0	ABC multidrug transporter, putative
AFUA_1G03800 (odtA)	21117.4	5.28708	0.0881424	0	0	C6 transcription factor, putative
AFUA_6G03490	189.981	5.07307	0.239585	1.64554e-99	4.87956e-97	phenol 2-monooxygenase, putative
AFUA_8G01860	2791.42	5.04466	0.122333	0	0	NmrA-like family protein
AFUA_1G01690	8395.5	4.68879	0.151593	4.69131e-210	2.78226e-207	cytochrome P450 alkane hydroxylase, putative
AFUA_5G00590	24819.4	4.58303	0.103246	0	0	hypothetical protein
AFUA_7G01030	163.988	4.22969	0.244721	6.23927e-67	1.23343e-64	calcium transporting ATPase (Pmc1), putative
AFUA_4G11270	18119.3	4.2005	0.0946628	0	0	conserved hypothetical protein
AFUA_6G03460	6301.18	4.06214	0.13885	3.81178e-188	1.88387e-185	conserved hypothetical protein
AFUA_3G02780	1306.04	3.97597	0.176308	1.3035e-112	4.29479e-110	MFS multidrug transporter, putative
AFUA_6G03620	11475.4	3.91804	0.128215	4.36684e-205	2.42796e-202	FAD/FMN-containing isoamyl alcohol oxidase MreA
AFUA_7G06330	409.658	3.62397	0.179031	4.16652e-91	1.00177e-88	hypothetical protein
AFUA_6G03440	1205.63	3.48922	0.276814	1.98375e-36	2.10088e-34	fructosyl amino acid oxidase, putative
AFUA_6G03430	733.909	3.40888	0.157731	1.38368e-103	4.24457e-101	C6 finger domain protein, putative
AFUA_4G01440	194.343	3.35239	0.201634	4.51028e-62	7.86734e-60	glutathione S-transferase family protein
AFUA_5G01370	1712.85	3.34385	0.127278	4.0102e-152	1.78374e-149	conserved hypothetical protein
AFUA_5G06070	35119.1	3.30983	0.0916037	7.11908e-286	6.33313e-283	ABC multidrug transporter Mdr1
AFUA_6G03600	1136.58	3.21059	0.124823	6.77761e-146	2.87112e-143	integral membrane protein (Pth11), putative
AFUA_6G08020	967.061	3.17879	0.101517	3.10442e-215	2.12438e-212	ABC transporter, putative
AFUA_8G04550	291.729	3.17528	0.163537	5.61614e-84	1.28105e-81	sulfonate biosynthesis enzyme, putative
AFUA_4G14510	33.5206	3.16834	0.282399	3.27573e-29	2.82922e-27	hypothetical protein
AFUA_2G08260	622.785	3.14861	0.152895	3.14847e-94	8.00252e-92	FMN binding oxidoreductase, putative
AFUA_3G01410	127.693	3.1318	0.202806	8.4909e-54	1.34884e-51	polyketide synthase, putative
AFUA_5G03330	5976.7	2.9443	0.0730508	0	0	HypA-like protein, putative
AFUA_1G11270	95.8462	2.92243	0.219686	2.23066e-40	2.68161e-38	conserved hypothetical protein
AFUA_8G07280	33.1809	2.92074	0.285203	1.29994e-24	8.8277e-23	C6 transcription factor, putative
AFUA_8G07000	38.3303	2.84414	0.267214	1.86589e-26	1.42153e-24	C6 transcription factor, putative
AFUA_6G03630	74.9172	2.84172	0.234886	1.0777e-33	1.08946e-31	very-long-chain acyl-CoA synthetase family protein (CefD1), putative
AFUA_1G12620	7818.87	2.78174	0.0932413	1.42609e-195	7.46267e-193	MFS toxin efflux pump (AflT), putative
AFUA_8G04560	2933.32	2.74915	0.131594	6.4487e-97	1.68728e-94	integral membrane protein
AFUA_6G03320	1068.81	2.70873	0.131847	8.62486e-94	2.1313e-91	MFS multidrug transporter, putative
AFUA_8G02110	95.3795	2.6794	0.225885	1.86888e-32	1.80713e-30	hypothetical protein
AFUA_3G14710	498.244	2.678	0.196184	2.00604e-42	2.51348e-40	toxin biosynthesis proten (Fum3), putative
AFUA_4G14210	698.193	2.67599	0.141252	4.87344e-80	1.08385e-77	conserved hypothetical protein
AFUA_4G11280	4177.11	2.66278	0.0946293	3.25658e-174	1.52477e-171	DUF409 domain protein
AFUA_2G04150	4126.36	2.57947	0.103206	7.20776e-138	2.67168e-135	C6 transcription factor, putative
AFUA_3G13000	5266.18	2.56358	0.0717874	2.6908e-279	2.17612e-276	mitochondrial chaperone BCS1, putative
AFUA_5G07630	238.852	2.44119	0.144676	7.05234e-64	1.28036e-61	ubiE/COQ5 methyltransferase, putative
AFUA_3G08530	1209.17	2.42543	0.108875	6.15596e-110	1.95584e-107	MFS drug transporter, putative
AFUA_5G10050	136.272	2.34119	0.175588	1.47864e-40	1.80191e-38	cytochrome P450 monooxygenase, putative
AFUA_7G00950	3137.1	2.33633	0.139806	1.08615e-62	1.93247e-60	MFS monosaccharide transporter, putative
AFUA_2G09520	2761.85	2.29926	0.122514	1.39658e-78	2.95809e-76	extracellular endoglucanase/cellulase, putative
AFUA_2G01590	188.81	2.27667	0.175164	1.26647e-38	1.46318e-36	non-classical export protein Nce102, putative
AFUA_1G05960	2259.9	2.19653	0.157952	5.79574e-44	7.58219e-42	Peptidase family M28 family
AFUA_1G14860	201.045	2.1756	0.148194	8.56629e-49	1.24927e-46	bZIP transcription factor, putative
AFUA_5G07570	71.0831	2.16094	0.244644	1.01911e-18	5.27093e-17	pyruvate carboxylase, putative
AFUA_1G04440	1761.85	2.14924	0.102391	7.99132e-98	2.29325e-95	proline utilization protein PrnX-like, putative
AFUA_6G03450	223.367	2.1306	0.289305	1.77751e-13	6.20108e-12	conserved hypothetical protein
AFUA_4G09450	979.255	2.0871	0.121426	3.25354e-66	6.15818e-64	hypothetical protein
AFUA_6G03480	70.7311	2.05803	0.229826	3.40553e-19	1.79264e-17	nonribosomal peptide synthase, putative
AFUA_3G01910	5347.43	2.0515	0.101978	5.22717e-90	1.22371e-87	cellobiohydrolase, putative
AFUA_7G06320	1982.44	2.03008	0.135159	5.43492e-51	8.33605e-49	C6 transcription factor, putative
AFUA_5G06990	315.153	2.02928	0.130804	2.7959e-54	4.52224e-52	O-methyltransferase, putative
AFUA_3G14690	38.7349	2.02494	0.252721	1.1237e-15	4.67125e-14	aminotransferase, putative
AFUA_2G17290	26.3712	2.01675	0.272979	1.49106e-13	5.3058e-12	hypothetical protein
AFUA_5G07580	128.705	2.01666	0.189415	1.80429e-26	1.39574e-24	methylmalonyl-CoA decarboxylase, alpha subunit, putative
AFUA_2G10650	395.894	1.97911	0.140417	4.10162e-45	5.70125e-43	enoyl-CoA hydratase
AFUA_2G13190	658.68	1.94397	0.11443	1.00275e-64	1.85843e-62	xylosidase
AFUA_6G00180	4652.86	1.90547	0.147119	2.29264e-38	2.61478e-36	hypothetical protein
AFUA_5G10040	157.214	1.9049	0.166341	2.3043e-30	2.02961e-28	C6 transcription factor, putative
AFUA_7G06310	422.036	1.87846	0.12631	5.02344e-50	7.57433e-48	hypothetical protein
AFUA_8G06050	78.4887	1.86956	0.218103	1.01785e-17	5.00265e-16	salicylate hydroxylase, putative
AFUA_8G06070	61.0738	1.86374	0.230062	5.44883e-16	2.35305e-14	hypothetical protein
AFUA_1G16630	193.915	1.82708	0.164421	1.09379e-28	9.17958e-27	short chain dehydrogenase family protein
AFUA_4G14520	22.0486	1.82325	0.280381	7.88635e-11	2.11954e-09	toxin biosynthesis protein, putative
AFUA_6G03470	7074.17	1.80923	0.111278	1.93729e-59	3.31426e-57	ABC multidrug transporter, putative
AFUA_1G12410	582.211	1.79432	0.168583	1.86959e-26	1.42153e-24	salicylate hydroxylase, putative
AFUA_7G06600	315.805	1.79379	0.192219	1.03865e-20	5.77491e-19	NADPH-dependent FMN reductase Lot6, putative
AFUA_7G06300	150.024	1.79134	0.178437	1.02642e-23	6.52216e-22	hypothetical protein
AFUA_3G05760	12458.6	1.78142	0.0692821	8.46582e-146	3.42327e-143	C6 transcription factor (Fcr1), putative
AFUA_5G01620	110.62	1.78074	0.18268	1.88398e-22	1.11732e-20	extracellular proline-rich protein
AFUA_4G04320	175.401	1.76537	0.178896	5.72277e-23	3.51102e-21	homeobox transcription factor, putative
AFUA_4G06170	1872.63	1.76161	0.132514	2.51672e-40	2.98516e-38	conserved hypothetical protein
AFUA_7G05230	359.733	1.71145	0.14716	2.90667e-31	2.66574e-29	conserved hypothetical protein
AFUA_3G05740	7810.96	1.70065	0.0812198	2.37097e-97	6.39157e-95	aldose 1-epimerase, putative
AFUA_3G02090	32.2439	1.69317	0.277063	9.8933e-10	2.3345e-08	beta-xylosidase, putative
AFUA_3G02760	173.998	1.68746	0.158902	2.41888e-26	1.82359e-24	ABC multidrug transporter, putative
AFUA_3G10770	3135.7	1.68274	0.094951	2.82441e-70	5.84323e-68	RTA1 domain protein, putative
AFUA_3G13620	803.348	1.66833	0.271454	7.95231e-10	1.89662e-08	cupin domain protein
AFUA_3G00830	183.941	1.66454	0.288981	8.41037e-09	1.77295e-07	Pfs domain protein
AFUA_3G14700	142.788	1.65573	0.208442	1.96771e-15	8.0297e-14	polyketide synthase, putative
AFUA_5G00580	72.003	1.65387	0.230773	7.68634e-13	2.55141e-11	conserved hypothetical protein
AFUA_8G01390	335.656	1.64747	0.153161	5.52716e-27	4.39014e-25	glycosyl hydrolase, putative
AFUA_6G11850	25468.4	1.61697	0.262822	7.63566e-10	1.83586e-08	conserved hypothetical protein
AFUA_2G04470	3867.16	1.61044	0.129148	1.09141e-35	1.14226e-33	conserved hypothetical protein
AFUA_2G09510	4875.02	1.60615	0.0848122	5.57552e-80	1.20975e-77	conserved hypothetical protein
AFUA_6G11840	1575.32	1.59658	0.111314	1.1787e-46	1.6644e-44	sodium bile acid symporter family protein
AFUA_4G13990	227.258	1.5891	0.223213	1.08557e-12	3.56355e-11	conserved hypothetical protein
AFUA_1G10980	540.931	1.58625	0.135455	1.12543e-31	1.06509e-29	sphingosine kinase (SphK), putative
AFUA_1G01700	671.367	1.58375	0.133357	1.57717e-32	1.54182e-30	conserved serine-rich protein
AFUA_1G01370	227.064	1.56444	0.14797	3.98871e-26	2.98181e-24	glutathione S-transferase, putative
AFUA_1G04540	23377.4	1.54274	0.0639141	1.00376e-128	3.57179e-126	NADH-cytochrome b5 reductase, putative
AFUA_5G03230	1735.87	1.52667	0.104749	4.0766e-48	5.84926e-46	stress response RCI peptide, putative
AFUA_2G01740	1183.88	1.50549	0.14371	1.11492e-25	8.06366e-24	sulfate transporter, putative
AFUA_2G17320	1374.92	1.50281	0.130698	1.34476e-30	1.1963e-28	conserved hypothetical protein
AFUA_4G01130	13.3978	1.49688	0.289281	2.28535e-07	3.78593e-06	dienelactone hydrolase family protein
AFUA_7G05490	351.572	1.48817	0.214612	4.08357e-12	1.25267e-10	conserved hypothetical protein
AFUA_1G05050	888.862	1.46005	0.115755	1.78356e-36	1.91163e-34	cytosine deaminase, putative
AFUA_3G07730	155.605	1.44646	0.192856	6.37054e-14	2.36135e-12	conserved hypothetical protein
AFUA_3G14590	2152.69	1.44046	0.11258	1.74894e-37	1.94482e-35	copper amine oxidase, putative
AFUA_3G01240	56.8933	1.4312	0.223824	1.61263e-10	4.20703e-09	hypothetical protein
AFUA_6G09660	102.807	1.42514	0.222229	1.42719e-10	3.7452e-09	nonribosomal peptide synthase GliP
AFUA_3G13610	16.2896	1.42255	0.287075	7.22079e-07	1.07779e-05	oxidoreductase, zinc-binding, putative
AFUA_2G03780	408.855	1.39902	0.130899	1.16095e-26	9.05948e-25	conserved hypothetical protein
AFUA_6G09670	35.4734	1.39128	0.277063	5.12585e-07	7.94163e-06	cytochrome P450 oxidoreductase GliC
AFUA_6G06970	185.497	1.389	0.14471	8.10727e-22	4.71387e-20	conserved hypothetical protein
AFUA_2G01730	397.624	1.37955	0.163846	3.77003e-17	1.81287e-15	conserved hypothetical protein
AFUA_6G00540	180.429	1.37776	0.193782	1.16161e-12	3.79915e-11	conserved hypothetical protein
AFUA_8G01300	163.216	1.37728	0.178443	1.17892e-14	4.50114e-13	conserved hypothetical protein
AFUA_4G00710	36.9962	1.37549	0.258929	1.08296e-07	1.90395e-06	C6 transcription factor, putative
AFUA_8G06840	87.6384	1.37217	0.203332	1.4948e-11	4.31746e-10	oxidoreductase, short chain dehydrogenase/reductase family
AFUA_2G08090	1894.45	1.36836	0.117328	1.97717e-31	1.83218e-29	conserved hypothetical protein
AFUA_1G01670	393.102	1.35532	0.160038	2.4804e-17	1.2124e-15	formaldehyde dehydrogenase, putative
AFUA_1G12420	62.4127	1.34621	0.274398	9.29392e-07	1.36433e-05	hypothetical protein
AFUA_6G02580	80.4034	1.34069	0.2079	1.12779e-10	2.98597e-09	hypothetical protein
AFUA_2G15340	123.287	1.33356	0.209426	1.91902e-10	4.90563e-09	AflR-like C6 transcription factor, putative
AFUA_1G06040	1126.47	1.32231	0.104225	6.97307e-37	7.65832e-35	sterol o-acyltransferase (APE2), putaitve
AFUA_7G06340	344.935	1.3162	0.162867	6.40106e-16	2.75091e-14	conserved hypothetical protein
AFUA_2G04160	100.325	1.31579	0.181956	4.78176e-13	1.62361e-11	hypothetical protein
AFUA_2G05980	656.825	1.31523	0.164534	1.31002e-15	5.42043e-14	conserved hypothetical protein
AFUA_6G06660	130.061	1.31114	0.17511	7.01934e-14	2.59104e-12	beta-galactosidase, putative
AFUA_5G06080	63.1176	1.31067	0.249189	1.44257e-07	2.48704e-06	DNA repair protein Swi5/Sae3, putative
AFUA_1G04810	1412.86	1.3096	0.0933432	1.02268e-44	1.35787e-42	conserved hypothetical protein
AFUA_2G08820	234.196	1.30877	0.168396	7.72668e-15	3.0016e-13	conserved hypothetical protein
AFUA_2G08370	3422.69	1.30865	0.0886618	2.65324e-49	3.93387e-47	glutathione S-transferase, putative
AFUA_1G11350	18.2079	1.30162	0.288764	6.55822e-06	8.25204e-05	MFS transporter of unkown specificity
AFUA_3G02750	273.845	1.29353	0.128203	6.13294e-24	3.98238e-22	C6 transcription factor, putative
AFUA_2G14680	3874.72	1.28164	0.0734452	3.42338e-68	6.92146e-66	conserved hypothetical protein
AFUA_3G03060	728.901	1.27738	0.282612	6.18637e-06	7.88452e-05	cell wall protein PhiA
AFUA_2G11020	584.406	1.2721	0.154653	1.9441e-16	8.77903e-15	triosephosphate isomerase
AFUA_3G02080	1027.77	1.25026	0.151357	1.45198e-16	6.59019e-15	MFS allantoate transporter, putative
AFUA_5G08200	4997.23	1.24939	0.0783033	2.5964e-57	4.35803e-55	conserved hypothetical protein
AFUA_2G12850	322.086	1.24453	0.16165	1.37219e-14	5.21665e-13	1,3-beta-glucanosyltransferase Gel3
AFUA_2G14360	1209.15	1.24451	0.108126	1.17621e-30	1.05692e-28	GPI anchored endo-1,3(4)-beta-glucanase, putative
AFUA_6G00555	240.434	1.24062	0.151294	2.40255e-16	1.07945e-14	conserved hypothetical protein
AFUA_2G04060	587.534	1.2379	0.152738	5.28505e-16	2.29345e-14	NADH
AFUA_3G07300	842.448	1.23085	0.100156	1.03321e-34	1.05649e-32	ABC multidrug transporter, putative
AFUA_3G02070	1851.36	1.21455	0.123138	6.00127e-23	3.65666e-21	C2H2 transcription factor, putative
AFUA_3G14240	12600.1	1.21322	0.080322	1.51256e-51	2.36066e-49	tRNA splicing protein (Spl1), putative
AFUA_4G11680	2594.02	1.21239	0.140638	6.65721e-18	3.29014e-16	conserved hypothetical protein
AFUA_2G15370	2563.69	1.21098	0.115508	1.02351e-25	7.46324e-24	MFS transporter family protein, putative
AFUA_6G11820	81.6855	1.20351	0.237877	4.20682e-07	6.63543e-06	glycosyl hydrolase family protein
AFUA_4G08715	864.051	1.19614	0.129781	3.06582e-20	1.67322e-18	conserved hypothetical protein
AFUA_3G01960	183.551	1.19443	0.225515	1.18079e-07	2.06372e-06	conserved hypothetical protein
AFUA_3G00670	82.8886	1.19182	0.247787	1.51038e-06	2.13955e-05	DUF1275 domain protein
AFUA_6G06670	274.683	1.18555	0.144615	2.44524e-16	1.09311e-14	conserved hypothetical protein
AFUA_1G13660	2574.97	1.18532	0.0862616	5.77182e-43	7.33516e-41	phenol 2-monooxygenase, putative
AFUA_4G14400	2911.14	1.18332	0.0840042	4.6023e-45	6.29877e-43	C2H2 finger domain protein, putative
AFUA_6G00730	510.635	1.18148	0.146883	8.71903e-16	3.69355e-14	hypothetical protein
AFUA_2G15360	184.113	1.18003	0.160572	1.99796e-13	6.91588e-12	conserved hypothetical protein
AFUA_8G00800	84.0048	1.17684	0.201563	5.26557e-09	1.13695e-07	amino acid transporter, putative
AFUA_5G03110	90.5547	1.17606	0.192727	1.04621e-09	2.45569e-08	conserved hypothetical protein
AFUA_2G17420	11.4102	1.17579	0.289311	4.82172e-05	0.000490779	Pfs and NB-ARC domain protein
AFUA_6G00412	116.672	1.17338	0.193478	1.32213e-09	3.03918e-08	amino acid permease, putative
AFUA_3G09800	137.148	1.16977	0.196632	2.69714e-09	5.99843e-08	class II aldolase/adducin domain protein
AFUA_4G00720	16.2263	1.16889	0.288385	5.05172e-05	0.000510683	protein phosphatase 2C, putative
AFUA_2G17480	195.534	1.15673	0.163177	1.35313e-12	4.36141e-11	amino acid transporter, putative
AFUA_2G05060	21235.4	1.1552	0.14905	9.16183e-15	3.54364e-13	alternative oxidase AlxA, putative
AFUA_6G00740	1952.08	1.15342	0.137986	6.32789e-17	2.93192e-15	conserved hypothetical protein
AFUA_3G13940	152.332	1.1517	0.201166	1.03364e-08	2.14844e-07	DUF1212 domain membrane protein Prm10, putative
AFUA_1G01360	462.461	1.14412	0.129583	1.05363e-18	5.41798e-17	conserved hypothetical protein
AFUA_6G11910	9.7921	1.13908	0.287093	7.2593e-05	0.000695143	glycosyl hydrolase family 3, putative
AFUA_3G09690	438.85	1.12411	0.205783	4.6919e-08	8.82435e-07	extracellular thaumatin domain protein, putative
AFUA_5G07610	19.602	1.1237	0.284479	7.81429e-05	0.000742691	#N/A
AFUA_5G06820	2806.28	1.12147	0.250785	7.75468e-06	9.6026e-05	hypothetical protein
AFUA_5G01360	87.9482	1.11754	0.208467	8.28779e-08	1.48946e-06	cytochrome P450, putative
AFUA_6G00550	1465.25	1.11717	0.100427	9.56392e-29	8.10292e-27	glycosyl transferase family 8 family, putative
AFUA_4G08720	18109.5	1.11708	0.100558	1.1357e-28	9.44223e-27	lysophospholipase Plb1
AFUA_5G01550	859.298	1.11499	0.0999517	6.74501e-29	5.76958e-27	C6 transcription factor, putative
AFUA_6G00560	313.839	1.11403	0.144233	1.1291e-14	4.32952e-13	hypothetical protein
AFUA_5G06840	122.965	1.10931	0.209099	1.12549e-07	1.97482e-06	class V chitinase, putative
AFUA_3G14600	1093.46	1.10734	0.0936863	3.08884e-32	2.95465e-30	fungal specific transcription factor, putative
AFUA_3G02670	62.4641	1.10519	0.218285	4.12566e-07	6.51899e-06	NRPS-like enzyme, putative
AFUA_1G01660	611.091	1.09299	0.156866	3.22254e-12	9.91962e-11	alpha-L-rhamnosidase A, putative
AFUA_5G12330	980.464	1.08949	0.107743	4.88982e-24	3.19852e-22	WD repeat protein
AFUA_2G04980	1898.85	1.08814	0.146712	1.19985e-13	4.33898e-12	tyrosine decarboxylase, putative
AFUA_6G09740	7369.75	1.08581	0.289077	0.000172557	0.00149326	thioredoxin reductase GliT
AFUA_6G12730	15994.3	1.08434	0.102716	4.73283e-26	3.4796e-24	integral membrane protein
AFUA_7G06260	163.096	1.08055	0.176887	1.00468e-09	2.36445e-08	zinc-containing alcohol dehydrogenase, putative
AFUA_1G09580	695.407	1.07896	0.184641	5.1091e-09	1.11398e-07	conserved hypothetical protein
AFUA_1G02620	1517.79	1.07649	0.0892024	1.56009e-33	1.55939e-31	conserved hypothetical protein
AFUA_3G02790	49.86	1.07643	0.243563	9.89282e-06	0.000118928	amidohydrolase family protein
AFUA_7G00540	2195.69	1.07636	0.0943994	4.07648e-30	3.55533e-28	integral membrane protein
AFUA_4G09610	214.236	1.07334	0.170028	2.74229e-10	6.91089e-09	conserved hypothetical protein
AFUA_1G15440	3765.09	1.07177	0.16589	1.04225e-10	2.76773e-09	alpha-1,3-glucan synthase Ags3
AFUA_2G15350	29.4619	1.06979	0.272078	8.42727e-05	0.000793243	hypothetical protein
AFUA_5G00570	39.7592	1.06724	0.241409	9.82922e-06	0.000118323	conserved hypothetical protein
AFUA_2G12710	113.247	1.06612	0.191425	2.55615e-08	5.06449e-07	MFS monocarboxylate transporter, putative
AFUA_4G09460	321.191	1.05076	0.182292	8.20736e-09	1.7384e-07	NACHT domain protein
AFUA_6G06640	1276.03	1.04458	0.13346	5.00035e-15	1.95101e-13	FK506 suppressor Sfk1, putative
AFUA_6G12040	363.743	1.04281	0.195554	9.68152e-08	1.7191e-06	MFS sugar permease, putative
AFUA_7G06920	15.3225	1.03577	0.285571	0.000286708	0.00232927	NmrA family transcriptional regulator, putative
AFUA_1G13000	89.8474	1.03572	0.188588	3.97495e-08	7.60454e-07	conserved hypothetical protein
AFUA_3G02785	22.6441	1.03552	0.276467	0.000180001	0.00155013	conserved hypothetical protein
AFUA_5G01540	19.3048	1.03249	0.279355	0.00021903	0.00184167	MFS aflatoxin efflux pump, putative
AFUA_3G14680	68997.2	1.03157	0.152327	1.26949e-11	3.71494e-10	lysophospholipase Plb3
AFUA_5G06460	1290.39	1.03154	0.0960496	6.62662e-27	5.21685e-25	C6 finger domain protein, putative
AFUA_2G04330	45.4904	1.02905	0.247127	3.12647e-05	0.000331108	salicylate hydroxylase, putative
AFUA_8G01870	107.772	1.02861	0.225216	4.94225e-06	6.39044e-05	hypothetical protein
AFUA_3G02770	7.00664	1.02318	0.273377	0.000182023	0.00156603	FAD binding domain protein
AFUA_4G12330	2196.92	1.02145	0.104126	1.02269e-22	6.18901e-21	alkaline dihydroceramidase Ydc1, putative
AFUA_6G00530	51.8881	1.02116	0.238024	1.7853e-05	0.000202484	conserved hypothetical protein
AFUA_1G05350	137.886	1.02035	0.167712	1.17264e-09	2.70956e-08	conserved hypothetical protein
AFUA_5G14310	32.4202	1.01841	0.251164	5.01857e-05	0.000508487	short chain dehydrogenase/reductase family protein
AFUA_2G00500	1087.17	1.0176	0.137988	1.64915e-13	5.77591e-12	conserved hypothetical protein
AFUA_2G02690	3673.98	1.01232	0.108357	9.4077e-21	5.26358e-19	fungal specific transcription factor, putative
AFUA_6G10290	2286.32	1.012	0.0783551	3.67637e-38	4.13987e-36	GPI-anchored cell wall protein Pst1, putative
AFUA_5G07620	1581.48	1.00737	0.125694	1.10577e-15	4.64006e-14	DUF1212 domain membrane protein
AFUA_7G01640	3199.02	1.00686	0.079537	9.97316e-37	1.08197e-34	C6 transcription factor (War1), putative
AFUA_6G14300	3184.82	1.00477	0.096513	2.21463e-25	1.5636e-23	FAD binding domain protein
AFUA_3G12270	11164	1.00152	0.0976757	1.14126e-24	7.80975e-23	glutathione peroxidase Hyr1, putative
AFUA_3G01440	3239.12	0.99441	0.140232	1.32976e-12	4.30166e-11	DUF1212 domain membrane protein
AFUA_1G02570	4699.3	0.993424	0.0949547	1.2899e-25	9.17998e-24	aspartyl-tRNA synthetase, cytoplasmic
AFUA_4G00700	86.7068	0.993033	0.201268	8.06075e-07	1.19714e-05	zinc-binding oxidoreductase CipB
AFUA_4G00600	5102.93	0.988841	0.090042	4.66483e-28	3.77258e-26	integral membrane protein
AFUA_3G05990	1439.16	0.988028	0.103919	1.94972e-21	1.11901e-19	conserved hypothetical protein
AFUA_5G06350	127.935	0.986019	0.177828	2.94332e-08	5.74206e-07	DNA repair and transcription factor Ada, putative
AFUA_5G00610	598.301	0.984167	0.133013	1.37159e-13	4.92003e-12	oxidase, putative
AFUA_1G07555	25.0762	0.977502	0.266224	0.000240909	0.00200855	ubiquitin-specific protease, putative
AFUA_4G10960	368.432	0.97748	0.141779	5.40949e-12	1.63683e-10	conserved hypothetical protein
AFUA_5G07310	348.073	0.975859	0.153803	2.22604e-10	5.65797e-09	DUF500 domain protein
AFUA_1G04150	131.107	0.974537	0.232846	2.84761e-05	0.000304476	tartrate dehydrogenase, putative
AFUA_2G13180	47.467	0.972285	0.231503	2.67065e-05	0.000287977	hypothetical protein
AFUA_3G02740	90.8108	0.969131	0.184737	1.55437e-07	2.66893e-06	calcium/calmodulin dependent protein kinase, putative
AFUA_6G09730	2354.3	0.968777	0.289192	0.000808268	0.00568407	cytochrome P450 oxidoreductase GliF
AFUA_8G05240	4038.85	0.968216	0.0723719	8.09274e-41	9.99903e-39	peroxisomal targeting signal-1 receptor (PEX5), putaitve
AFUA_2G15580	5931.74	0.965694	0.0824992	1.19462e-31	1.11866e-29	conserved hypothetical protein
AFUA_5G06850	47.6963	0.965447	0.279746	0.000558203	0.00414505	hypothetical protein
AFUA_3G13270	1698.19	0.964453	0.0935336	6.2652e-25	4.32056e-23	phosphatidate cytidylyltransferase, putative
AFUA_5G10660	32373.4	0.96334	0.068589	8.25332e-45	1.11245e-42	pentatricopeptide repeat protein
AFUA_2G07830	153.011	0.959319	0.176704	5.6685e-08	1.05056e-06	conserved hypothetical protein
AFUA_7G06620	434.47	0.95623	0.153698	4.92456e-10	1.20354e-08	integral membrane protein Pth11-like, putative
AFUA_1G01560	220.781	0.952692	0.177632	8.17221e-08	1.47166e-06	C6 finger domain protein, putative
AFUA_1G11340	13.0168	0.952645	0.289172	0.000986373	0.00673946	glycosyl hydrolase family 88, putative
AFUA_6G11720	39.7257	0.952392	0.249571	0.000135571	0.00120363	hypothetical protein
AFUA_3G00660	125.463	0.944582	0.210193	6.99373e-06	8.76285e-05	conserved hypothetical protein
AFUA_2G14170	31.837	0.940536	0.261051	0.000314715	0.00252453	hypothetical protein
AFUA_1G13670	328.716	0.93883	0.13229	1.27724e-12	4.14685e-11	conserved hypothetical protein
AFUA_4G08700	34.4579	0.937426	0.264768	0.000399278	0.00309136	hypothetical protein
AFUA_2G05250	941.009	0.936006	0.132322	1.50833e-12	4.79217e-11	transcription factor RfeD, putative
AFUA_4G02720	396.47	0.932273	0.1794	2.02947e-07	3.38727e-06	GPI anchored glycosyl hydrolase, putative
AFUA_3G09960	7771.94	0.930104	0.0911446	1.8889e-24	1.26343e-22	aureobasidin resistance protein Aur1
AFUA_5G14000	1559.27	0.928156	0.14222	6.7467e-11	1.83543e-09	oxidoreductase, short chain dehydrogenase/reductase family
AFUA_5G03540	42.9797	0.919053	0.239673	0.000125758	0.00113004	thioredoxin reductase, putative
AFUA_8G05230	388.431	0.912053	0.130232	2.49982e-12	7.74856e-11	2-hydroxyphytanoyl-CoA lyase, putative
AFUA_2G14690	1769.61	0.907231	0.0823954	3.39331e-28	2.76944e-26	conserved hypothetical protein
AFUA_4G01120	175.553	0.906911	0.216559	2.81635e-05	0.000301859	hypothetical protein
AFUA_8G01290	7.88229	0.905109	0.284264	0.00145235	0.00938277	hypothetical protein
AFUA_7G06270	1165.56	0.904576	0.13128	5.56261e-12	1.67746e-10	cyanamide hydratase, putative
AFUA_2G17730	171.241	0.903673	0.168471	8.14114e-08	1.46904e-06	MFS multidrug transporter, putative
AFUA_2G14020	181.781	0.902716	0.153544	4.12301e-09	9.05637e-08	ABC transporter, putative
AFUA_3G09650	723.371	0.89849	0.11391	3.07772e-15	1.23331e-13	conserved hypothetical protein
AFUA_1G14500	5217.25	0.897722	0.0919485	1.61785e-22	9.72458e-21	conserved hypothetical protein
AFUA_6G07670	14931.6	0.894282	0.0896577	1.97301e-23	1.23605e-21	cytochrome c oxidase assembly protein cox15
AFUA_6G05020	1020.79	0.894038	0.13562	4.33322e-11	1.19715e-09	acetamidase
AFUA_4G01500	11.3994	0.889828	0.288424	0.0020346	0.0123464	lignostilbene dioxygenase, putative
AFUA_4G08740	962.954	0.888475	0.0978263	1.0644e-19	5.66998e-18	MFS multidrug transporter, putative
AFUA_1G10120	71.8023	0.887741	0.198565	7.79348e-06	9.6026e-05	UPF0261 domain protein
AFUA_6G03110	1501.65	0.8869	0.0872742	2.92328e-24	1.92634e-22	C6 transcription factor, putative
AFUA_2G01150	245.535	0.88657	0.169388	1.65923e-07	2.82227e-06	conserved hypothetical protein
AFUA_8G01340	53.8267	0.881731	0.22962	0.000123052	0.00110909	MFS sugar transporter, putative
AFUA_6G03345	20.4838	0.880362	0.283321	0.00188807	0.0116157	conserved hypothetical protein
AFUA_6G09745	7.91034	0.876924	0.276123	0.00149402	0.00961705	conserved hypothetical protein
AFUA_6G11920	12.0679	0.868331	0.289148	0.00267271	0.0155809	MFS alpha-glucoside transporter, putative
AFUA_4G10560	25.4793	0.867781	0.272359	0.0014417	0.00933122	conserved hypothetical protein
AFUA_1G02080	3328	0.8676	0.0752333	9.08658e-31	8.24839e-29	conserved hypothetical protein
AFUA_1G03180	284.644	0.866724	0.14302	1.35998e-09	3.11014e-08	DUF636 domain protein
AFUA_3G03530	7.00723	0.862723	0.282621	0.00226885	0.0135189	nitroreductase family protein
AFUA_6G01860	20.736	0.86258	0.283032	0.00230643	0.0137061	MFS lactose permease, putative
AFUA_3G02240	687.813	0.859988	0.108961	2.9587e-15	1.19639e-13	aromatic-L-amino-acid decarboxylase, putative
AFUA_8G07330	57.4429	0.859488	0.250492	0.000600921	0.00442167	isoflavone reductase family protein (CipA), putative
AFUA_1G02580	3531.28	0.857944	0.0879333	1.7259e-22	1.03044e-20	lipase, putative
AFUA_2G04840	3374.93	0.856746	0.0824019	2.55419e-25	1.78914e-23	BSD domain protein
AFUA_8G01690	53406.9	0.855318	0.103107	1.08164e-16	4.93449e-15	conserved hypothetical protein
AFUA_6G13210	2573.55	0.853616	0.138017	6.21633e-10	1.50273e-08	oxidoreductase, short-chain dehydrogenase/reductase family
AFUA_4G10810	784.192	0.852376	0.133838	1.90644e-10	4.88751e-09	conserved hypothetical protein
AFUA_4G11160	2593.31	0.84324	0.119322	1.58372e-12	5.01381e-11	cell division control protein Cdc31, putative
AFUA_8G00480	24.0207	0.840781	0.269502	0.00180998	0.0112677	phytanoyl-CoA dioxygenase family protein
AFUA_4G09650	1577.09	0.837193	0.108815	1.42918e-14	5.4102e-13	pH response protein PalF
AFUA_4G12340	1279.48	0.836987	0.0965121	4.23267e-18	2.13942e-16	mitochondrial carrier protein, putative
AFUA_2G12610	1815.97	0.835102	0.0886155	4.34719e-21	2.46322e-19	NADPH-adrenodoxin reductase Arh1, putative
AFUA_7G00690	43.0024	0.834867	0.245432	0.000669883	0.00485283	aminotransferase, putative
AFUA_5G00920	103.718	0.832137	0.200913	3.4463e-05	0.00036325	transesterase (LovD), putative
AFUA_4G12530	530.322	0.831254	0.273678	0.00238676	0.0141174	calcium transporter, putative
AFUA_5G06090	2293.57	0.830551	0.11578	7.30951e-13	2.43541e-11	integral membrane protein (Ytp1), putative
AFUA_3G14610	561.256	0.824604	0.125324	4.71182e-11	1.29772e-09	cytochrome P450 monooxygenase, putative
AFUA_1G11360	15.0335	0.823865	0.286931	0.00408783	0.0222011	aldehyde reductase II
AFUA_6G00190	58.1628	0.820781	0.221933	0.000217026	0.00182828	conserved hypothetical protein
AFUA_1G15550	3350.25	0.820455	0.110234	9.85148e-14	3.60653e-12	homeobox and C2H2 transcription factor, putative
AFUA_2G03050	258.565	0.818511	0.129781	2.84749e-10	7.15572e-09	forkhead domain protein
AFUA_4G04700	305.497	0.817293	0.145947	2.14447e-08	4.28701e-07	F-box domain protein
AFUA_8G00360	40.3729	0.817064	0.259867	0.00166563	0.0105284	NlpC/P60-like cell-wall peptidase, putative
AFUA_2G04020	1112.47	0.815883	0.14701	2.85945e-08	5.62781e-07	alpha,alpha-trehalose phosphate synthase subunit, putative
AFUA_1G13950	125.736	0.814409	0.167842	1.22074e-06	1.74313e-05	short-chain oxidoreductase, putative
AFUA_2G16500	4235.93	0.812866	0.117371	4.34016e-12	1.32226e-10	conserved hypothetical protein
AFUA_5G06190	4540.75	0.811858	0.083349	2.02626e-22	1.19375e-20	sexual development transcription factor SteA
AFUA_5G14090	29.0569	0.811687	0.271021	0.0027451	0.0159099	cell-associated beta-galactosidase, putative
AFUA_8G01850	78.364	0.80814	0.20836	0.000105067	0.000963581	phosphate-repressible phosphate permease, putative
AFUA_4G03010	2825.63	0.800348	0.129659	6.71389e-10	1.61861e-08	conserved hypothetical protein
AFUA_5G03040	4460.22	0.799896	0.0783279	1.74935e-24	1.17896e-22	DnaJ domain protein
AFUA_8G00700	162.908	0.798326	0.15945	5.53592e-07	8.52034e-06	class III chitinase ChiA2
AFUA_5G14100	5.79355	0.796476	0.269406	0.00311237	0.0176018	conserved hypothetical protein
AFUA_3G07620	2782.9	0.794051	0.112227	1.49044e-12	4.75232e-11	ABC1 domain protein
AFUA_1G14800	1135.01	0.793494	0.147395	7.30746e-08	1.33485e-06	conserved hypothetical protein
AFUA_1G02860	73.0638	0.793073	0.225961	0.000448491	0.00342176	C2H2 transcription factor, putative
AFUA_6G07730	398.586	0.792381	0.121642	7.31664e-11	1.98442e-09	plasma membrane antiporter, putative
AFUA_3G12910	17.3207	0.790949	0.283348	0.0052474	0.0273307	O-methyltransferase GliM-like, putative
AFUA_6G13510	3573.16	0.790707	0.0885302	4.20307e-19	2.19944e-17	conserved hypothetical protein
AFUA_5G08810	661.098	0.787039	0.132243	2.65743e-09	5.92495e-08	epoxide hydrolase, putative
AFUA_1G03790	1089.08	0.786253	0.11112	1.48662e-12	4.75232e-11	mannosylphosphorylation protein (Mnn4), putative
AFUA_1G13970	4019.98	0.785146	0.120144	6.35926e-11	1.74067e-09	MFS transporter, putative
AFUA_4G03800	2105.94	0.782485	0.076863	2.42928e-24	1.61275e-22	cytochrome P450 alkane hydroxylase, putative
AFUA_4G09255	45.0017	0.78063	0.246967	0.001573	0.0100592	conserved hypothetical protein
AFUA_4G09640	82.8356	0.777778	0.196721	7.69464e-05	0.000732102	GAJ protein, putative
AFUA_7G06110	126.837	0.776636	0.181445	1.86664e-05	0.000210464	glycosyl hydrolase, putative
AFUA_6G00720	41.9437	0.776237	0.239378	0.00118395	0.00788355	LysM domain protein, putative
AFUA_7G02440	308.861	0.774454	0.141454	4.37629e-08	8.28329e-07	conserved glycine-rich protein
AFUA_5G13270	2763.33	0.773921	0.104764	1.49854e-13	5.31116e-12	pH signal transduction protein PalH
AFUA_3G14665	13756.6	0.773501	0.106268	3.36866e-13	1.1526e-11	hypothetical protein
AFUA_2G01160	286.726	0.771523	0.198008	9.76224e-05	0.000903693	C-4 methylsterol oxidase, putative
AFUA_8G00690	34.4679	0.771318	0.24955	0.00199595	0.0121533	hypothetical protein
AFUA_8G07320	89.7974	0.771064	0.190853	5.34308e-05	0.000536479	nucleoside-diphosphate-sugar epimerase, putative
AFUA_6G05010	1399.26	0.771001	0.0984326	4.77186e-15	1.87007e-13	C6 transcription factor, putative
AFUA_6G09720	7.88971	0.770274	0.278297	0.00564346	0.028853	methyltransferase GliN
AFUA_5G14315	52.7489	0.768377	0.227968	0.000750168	0.0053388	conserved hypothetical protein
AFUA_1G09590	5527.85	0.768052	0.0796681	5.38473e-22	3.15149e-20	conserved hypothetical protein
AFUA_6G11770	4.59027	0.767995	0.263015	0.00350067	0.0194541	NmrA-like family protein
AFUA_4G08690	235.719	0.767518	0.140053	4.24818e-08	8.08948e-07	dihydrodipicolinate synthetase family protein
AFUA_5G09260	2936.06	0.767446	0.0801105	9.71827e-22	5.61388e-20	phosphatidylinositol transporter, putative
AFUA_5G11860	270.924	0.766279	0.135188	1.44259e-08	2.9233e-07	DUF985 domain protein
AFUA_8G02120	2148.39	0.765721	0.112883	1.17451e-11	3.44833e-10	conserved hypothetical protein
AFUA_1G09880	318.936	0.765209	0.146344	1.70565e-07	2.8957e-06	conserved hypothetical protein
AFUA_5G06050	1363.13	0.765152	0.106011	5.28828e-13	1.78877e-11	alpha 1,2-mannosyltransferase Smp3, putative
AFUA_2G01140	6392.13	0.763228	0.103376	1.5471e-13	5.46151e-12	GPI anchored cell wall protein (Dan4), putative
AFUA_6G02330	5698.56	0.761156	0.124351	9.29689e-10	2.1996e-08	C6 transcription factor, putative
AFUA_5G01580	15.073	0.758971	0.287348	0.008259	0.0394375	oxidoreductase, short chain dehydrogenase/reductase family
AFUA_6G09710	20.7901	0.758466	0.286056	0.00801449	0.0384765	MFS gliotoxin efflux transporter GliA
AFUA_5G06340	675.101	0.758145	0.131561	8.27875e-09	1.74935e-07	BAR domain protein
AFUA_5G00310	21.7977	0.757756	0.272601	0.00544049	0.0280897	flavin-containing monooxygenase, putative
AFUA_3G00220	36.9683	0.754763	0.262087	0.00397908	0.0217432	MFS sugar transporter, putative
AFUA_4G08790	575.674	0.752701	0.103188	2.99863e-13	1.02995e-11	dienelactone hydrolase family protein
AFUA_5G14320	6228.01	0.752236	0.105924	1.23287e-12	4.01744e-11	conserved hypothetical protein
AFUA_3G09110	5552.42	0.748726	0.143571	1.83791e-07	3.10248e-06	conserved hypothetical protein
AFUA_4G10110	147.409	0.747521	0.181598	3.84913e-05	0.000398625	homeobox transcription factor, putative
AFUA_1G07550	199.241	0.746542	0.140086	9.86683e-08	1.74157e-06	conserved hypothetical protein
AFUA_1G15530	131.31	0.745233	0.170856	1.29021e-05	0.000152497	lactam utilization protein LamB
AFUA_2G12780	1185.33	0.744276	0.164858	6.34227e-06	8.07165e-05	von Willebrand domain protein
AFUA_5G01190	26.5154	0.743521	0.268081	0.00554576	0.0284925	conserved hypothetical protein
AFUA_6G03240	136.942	0.743478	0.28929	0.0101696	0.0460634	conserved hypothetical protein
AFUA_5G00900	5.87823	0.743005	0.272173	0.00633538	0.0317161	G-protein signalling regulator, putative
AFUA_1G15560	926.183	0.740927	0.103573	8.44932e-13	2.79425e-11	hypothetical protein
AFUA_1G12500	30.4754	0.739339	0.256488	0.00394476	0.0215689	hypothetical protein
AFUA_3G14560	1028.58	0.738986	0.148566	6.55482e-07	9.84994e-06	MFS multidrug transporter, putative
AFUA_1G13800	931.122	0.738977	0.135747	5.216e-08	9.70743e-07	MFS multidrug transporter, putative
AFUA_5G01560	155.129	0.738387	0.1549	1.87127e-06	2.62983e-05	hypothetical protein
AFUA_3G09120	308.932	0.738301	0.18273	5.3363e-05	0.000536404	hypothetical protein
AFUA_6G06520	1766.23	0.736766	0.163839	6.89557e-06	8.65204e-05	WW domain protein
AFUA_6G09500	5.88617	0.73576	0.269227	0.00627862	0.0315029	DnaJ domain protein
AFUA_4G06860	915.124	0.733469	0.102023	6.51565e-13	2.19558e-11	conserved hypothetical protein
AFUA_7G01140	176.538	0.731465	0.148273	8.0885e-07	1.19926e-05	hypothetical protein
AFUA_2G13300	347.863	0.729319	0.191981	0.000145333	0.00128009	conserved hypothetical protein
AFUA_6G12690	6015.71	0.729115	0.0842073	4.77715e-18	2.40099e-16	CRAL/TRIO domain protein
AFUA_3G00350	276.241	0.728101	0.160427	5.66487e-06	7.27196e-05	conserved hypothetical protein
AFUA_1G14050	240.159	0.727517	0.134315	6.07806e-08	1.12179e-06	F-box domain protein
AFUA_6G10010	1506.26	0.727328	0.10314	1.76565e-12	5.55024e-11	C6 transcription factor, putative
AFUA_5G09910	850.114	0.726375	0.167385	1.4278e-05	0.000166231	nitroreductase family protein, putative
AFUA_4G08370	877.318	0.72462	0.167286	1.48017e-05	0.000171453	conserved hypothetical protein
AFUA_1G03300	18.649	0.723069	0.279321	0.0096349	0.0445026	carboxylesterase, putative
AFUA_8G05930	529.55	0.722833	0.128332	1.77593e-08	3.57436e-07	conserved hypothetical protein
AFUA_2G15430	2405.97	0.720654	0.106913	1.5774e-11	4.52663e-10	sorbitol/xylulose reductase Sou1-like, putative
AFUA_1G16553	593.514	0.72041	0.10561	9.01571e-12	2.67346e-10	conserved hypothetical protein
AFUA_6G14140	511.765	0.720016	0.148041	1.15264e-06	1.65652e-05	RTA1 domain protein, putative
AFUA_1G10360	2616.37	0.717938	0.0775302	2.04234e-20	1.12849e-18	conserved hypothetical protein
AFUA_8G05860	97.4187	0.717922	0.209024	0.000593354	0.00437322	aromatic amino acid and leucine permease
AFUA_2G00580	20.0494	0.71723	0.282472	0.0111131	0.0493514	hypothetical protein
AFUA_2G03410	626.114	0.717076	0.119279	1.83506e-09	4.15387e-08	conserved hypothetical protein
AFUA_2G11570	957.757	0.711607	0.12458	1.11635e-08	2.30419e-07	F-box domain protein
AFUA_3G07910	6166.68	0.71049	0.146404	1.21645e-06	1.7398e-05	UDP-glucose 4-epimerase, putative
AFUA_8G04180	2650.67	0.709338	0.0778945	8.51602e-20	4.56377e-18	C2H2 zinc finger protein
AFUA_2G08830	549.969	0.709129	0.106927	3.31387e-11	9.24145e-10	nickel transport protein, putative
AFUA_5G02270	252.96	0.708633	0.142157	6.20103e-07	9.36577e-06	C6 transcription factor, putative
AFUA_1G01570	575.083	0.707596	0.143066	7.57794e-07	1.1292e-05	hypothetical protein
AFUA_6G07250	134.419	0.707175	0.176489	6.15213e-05	0.000606755	conserved hypothetical protein
AFUA_3G00230	160.778	0.70359	0.183659	0.000127643	0.00114237	beta-glucosidase, putative
AFUA_1G10620	2771.46	0.703446	0.0833016	3.05164e-17	1.48346e-15	conserved hypothetical protein
AFUA_5G00640	122.47	0.703248	0.165362	2.11136e-05	0.00023626	peroxisomal dehydratase, putative
AFUA_8G01270	82.035	0.701663	0.198913	0.000419527	0.00322847	beta-lactamase, putative
AFUA_2G17810	476.556	0.699699	0.156492	7.77953e-06	9.6026e-05	RTA1 domain protein, putative
AFUA_6G04290	5191.86	0.699449	0.083278	4.50428e-17	2.14279e-15	phosphoethanolamine N-methyltransferase, putative
AFUA_3G00250	67.2646	0.69884	0.215192	0.00116418	0.00777211	salicylate hydroxylase, putative
AFUA_2G08660	5225.27	0.698464	0.0809914	6.4696e-18	3.21528e-16	conserved hypothetical protein
AFUA_1G10610	4238.71	0.697101	0.111323	3.80148e-10	9.42005e-09	conserved hypothetical protein
AFUA_4G03585	1293.35	0.695485	0.10296	1.42948e-11	4.14223e-10	alpha-galactosidase, putative
AFUA_4G14090	10359.9	0.693589	0.094314	1.923e-13	6.68242e-12	UDP-glucose 4-epimerase
AFUA_2G08100	46.4943	0.693275	0.238138	0.00360014	0.0199296	hypothetical protein
AFUA_3G09820	1293.34	0.691652	0.108349	1.73e-10	4.47385e-09	C2H2 transcription factor, putative
AFUA_3G03370	2000.35	0.690151	0.0890666	9.28363e-15	3.5752e-13	cell surface protein, putative
AFUA_7G01150	703.127	0.689506	0.109411	2.93911e-10	7.36517e-09	LipA and NB-ARC domain protein
AFUA_8G05000	889.616	0.688742	0.118327	5.8617e-09	1.25652e-07	bis(5'-nucleosyl)-tetraphosphatase, putative
AFUA_1G01760	1863.77	0.68854	0.0825283	7.23826e-17	3.33635e-15	integral membrane protein
AFUA_3G01500	447.509	0.688348	0.172397	6.52969e-05	0.000636233	integral membrane protein
AFUA_3G00880	92676	0.687979	0.114043	1.6131e-09	3.67953e-08	extracellular conserved serine-rich protein
AFUA_3G03170	72.2645	0.685334	0.233473	0.00333131	0.0186152	flavin-containing monooxygenase, putative
AFUA_3G15250	81.765	0.684654	0.220331	0.00188752	0.0116157	MFS drug efflux transporter, putative
AFUA_1G05470	627.649	0.682686	0.143375	1.92134e-06	2.69169e-05	3-oxo-5-alpha-steroid 4-dehydrogenase, putative
AFUA_2G05310	167.301	0.681228	0.195486	0.000492507	0.00370672	C6 transcription factor, putative
AFUA_6G01800	48.3037	0.680478	0.243859	0.00526341	0.0273981	endoglucanase, putative
AFUA_3G07690	2465.87	0.679811	0.0834263	3.68018e-16	1.62074e-14	cytochrome c oxidase copper chaperone Cox17, putative
AFUA_4G13730	1535.5	0.677328	0.108356	4.08036e-10	1.0083e-08	conserved hypothetical protein
AFUA_6G14100	3984.41	0.676941	0.151829	8.25095e-06	0.00010093	mitochondrial carnitine
AFUA_6G05190	425.812	0.675687	0.125157	6.712e-08	1.23113e-06	conserved hypothetical protein
AFUA_3G12930	265.381	0.67542	0.140157	1.44253e-06	2.05324e-05	dimethylallyl tryptophan synthase SirD-like, putative
AFUA_1G13110	44.059	0.675234	0.24549	0.00594932	0.030174	4-coumarate-CoA ligase, putative
AFUA_5G07320	1692.4	0.674631	0.122625	3.76401e-08	7.21652e-07	poly(ADP)-ribose polymerase PARP, putative
AFUA_3G00240	1709.91	0.673822	0.07784	4.86455e-18	2.43118e-16	TPR domain protein
AFUA_4G11840	1024.04	0.67119	0.0954914	2.08321e-12	6.50255e-11	glyoxylate reductase
AFUA_5G02970	919.859	0.669825	0.127282	1.42077e-07	2.45585e-06	LCCL domain protein
AFUA_3G07900	3257.68	0.669575	0.128754	1.9882e-07	3.33545e-06	cell surface spherulin 4-like protein, putative
AFUA_4G11580	10962.3	0.66785	0.0732919	8.07399e-20	4.3531e-18	Mn superoxide dismutase SodB
AFUA_6G07230	54.6949	0.666627	0.218255	0.00225545	0.0134638	C6 transcription factor, putative
AFUA_1G01490	145.813	0.663173	0.16302	4.74087e-05	0.000483656	NACHT domain protein
AFUA_4G09250	64141	0.662816	0.127801	2.14489e-07	3.55988e-06	conserved hypothetical protein
AFUA_8G00790	3464.04	0.662635	0.108622	1.05818e-09	2.47726e-08	conserved hypothetical protein
AFUA_6G12030	63.4844	0.661487	0.230758	0.00414923	0.022507	rhamnosidase, putative
AFUA_4G07070	751.227	0.658837	0.113126	5.74842e-09	1.23522e-07	conserved hypothetical protein
AFUA_5G14930	440.938	0.657088	0.182664	0.00032161	0.00257057	conserved hypothetical protein
AFUA_4G09230	332.057	0.65621	0.117904	2.61236e-08	5.16435e-07	conserved hypothetical protein
AFUA_8G06830	2345.16	0.655401	0.0831769	3.28433e-15	1.3102e-13	endoglucanase, putative
AFUA_3G10540	177.579	0.654028	0.149206	1.1685e-05	0.000139343	3-oxoacyl-(acyl-carrier-protein) reductase, putative
AFUA_4G06010	2787.43	0.653472	0.0932948	2.48081e-12	7.71653e-11	peptide alpha-N-acetyltransferase Nat2, putative
AFUA_1G12580	317.15	0.652433	0.132279	8.12903e-07	1.20126e-05	hypothetical protein
AFUA_8G07360	106.246	0.652155	0.208784	0.00178664	0.0111615	C6 transcription factor, putative
AFUA_5G06870	224.859	0.651594	0.140412	3.47425e-06	4.65465e-05	hypothetical protein
AFUA_4G00460	472.107	0.650575	0.178567	0.000269154	0.00221089	chlorohydrolase family protein, putative
AFUA_3G07540	47.03	0.650552	0.232182	0.00508011	0.0265839	potassium channel, putative
AFUA_6G00280	1319.28	0.650413	0.143837	6.12955e-06	7.82331e-05	NmrA-like family protein
AFUA_3G10760	5729	0.648605	0.111926	6.83341e-09	1.45431e-07	phosphoketolase, putative
AFUA_4G12620	4122.85	0.647549	0.0958435	1.41546e-11	4.11502e-10	copper-transporting ATPase, putative
AFUA_4G07090	1703.29	0.643714	0.153047	2.59949e-05	0.000282014	C2H2 finger domain protein, putative
AFUA_6G01840	467.379	0.641987	0.119858	8.49722e-08	1.52095e-06	C6 transcription factor, putative
AFUA_1G11560	81.4957	0.641429	0.203272	0.00160211	0.0102021	4-hydroxyphenylpyruvate dioxygenase, putative
AFUA_5G10510	5565.55	0.63575	0.166484	0.00013416	0.00119349	ABC transporter, putative
AFUA_6G00290	653.587	0.635079	0.17492	0.000282662	0.0022985	aminotransferase, putative
AFUA_6G08650	486.606	0.634711	0.120247	1.30323e-07	2.2688e-06	hypothetical protein
AFUA_2G00990	50.3974	0.634643	0.225992	0.00498119	0.0261895	glycerophosphoryl diester phosphodiesterase family protein
AFUA_1G16030	232.938	0.634212	0.226175	0.00504605	0.026468	conserved hypothetical protein
AFUA_1G06150	230.893	0.633421	0.136521	3.48863e-06	4.6669e-05	L-serine dehydratase, putative
AFUA_6G11020	207.681	0.633282	0.138026	4.4722e-06	5.85931e-05	3-hydroxyisobutyrate dehydrogenase
AFUA_3G14250	2094.71	0.629854	0.106462	3.29369e-09	7.28872e-08	Indoleamine 2,3-dioxygenase subfamily
AFUA_4G01510	61.1313	0.62979	0.227821	0.00570274	0.0291059	C6 transcription factor, putative
AFUA_3G12990	187.965	0.628876	0.16894	0.000197276	0.001681	conserved proline-rich protein
AFUA_4G08610	2098.66	0.628094	0.0985017	1.81209e-10	4.67257e-09	calcium homeostasis protein Regucalcin, putative
AFUA_4G00490	238.418	0.628039	0.13401	2.77887e-06	3.79736e-05	conserved hypothetical protein
AFUA_1G10370	5214.38	0.62712	0.121774	2.60673e-07	4.24715e-06	MFS multidrug transporter, putative
AFUA_2G15420	142.197	0.624456	0.189433	0.000979148	0.0067124	conserved hypothetical protein
AFUA_5G02650	4184.68	0.622118	0.155079	6.03057e-05	0.000597416	hypothetical protein
AFUA_1G03600	2664.05	0.622099	0.103514	1.85755e-09	4.19409e-08	exo-beta-1,3-glucanase (Exg1), putative
AFUA_5G09020	2447.96	0.621608	0.127447	1.07496e-06	1.55946e-05	ER membrane protein Wsc4, putative
AFUA_4G11150	3806.91	0.621365	0.0736155	3.15509e-17	1.52542e-15	ADAM family of metalloprotease ADM-B
AFUA_6G00110	70.0132	0.617015	0.222314	0.00551299	0.0283817	dihydrodipicolinate synthetase family protein
AFUA_5G09010	411.76	0.611981	0.135592	6.37971e-06	8.1077e-05	conserved glutamic acid rich protein
AFUA_4G09440	5000.19	0.610912	0.125209	1.06541e-06	1.54868e-05	sodium P-type ATPase, putative
AFUA_6G02620	5514.44	0.61055	0.0761891	1.11379e-15	4.65178e-14	2-dehydropantoate 2-reductase, putative
AFUA_2G03670	230.331	0.610534	0.155579	8.69923e-05	0.000815473	hypothetical protein
AFUA_2G17330	818.635	0.609512	0.120701	4.4236e-07	6.92824e-06	extracelular serine carboxypeptidase, putative
AFUA_2G13250	11177.3	0.607965	0.100306	1.352e-09	3.09984e-08	bifunctional tryptophan synthase TRPB
AFUA_4G11590	1863.73	0.606656	0.111108	4.76005e-08	8.93364e-07	conserved hypothetical protein
AFUA_8G07235	99.9558	0.6055	0.196178	0.0020254	0.012299	integral membrane protein, putative
AFUA_2G05350	632.504	0.603252	0.175958	0.000607188	0.00445672	MFS transporter, putative
AFUA_7G06520	53.4007	0.602306	0.226081	0.00771905	0.0373606	CAIB/BAIF family enzyme
AFUA_1G07230	162.667	0.602032	0.190536	0.00157949	0.0100797	DSBA-like thioredoxin domain protein
AFUA_5G13290	55.6969	0.601385	0.221335	0.00658594	0.0327573	MFS transporter
AFUA_4G08960	14091.7	0.598861	0.0952582	3.24246e-10	8.05724e-09	GPI anchored cell wall protein, putative
AFUA_8G04190	1286.75	0.596988	0.0934435	1.6724e-10	4.3502e-09	conserved hypothetical protein
AFUA_3G11960	1345.34	0.595339	0.116214	3.01037e-07	4.85149e-06	forkhead transcription factor Fkh1/2, putative
AFUA_6G07610	413.939	0.592981	0.160531	0.000220871	0.0018554	conserved hypothetical protein
AFUA_2G09640	1156.53	0.592597	0.123083	1.47477e-06	2.09578e-05	RING finger domain protein, putative
AFUA_4G00610	11139.9	0.591522	0.0865102	8.05355e-12	2.40417e-10	aryl-alcohol dehydrogenase, putative
AFUA_2G16310	234.146	0.590683	0.141317	2.91718e-05	0.000310794	fungal specific transcription factor, putative
AFUA_4G03530	86.154	0.589943	0.205264	0.00405216	0.0220612	hypothetical protein
AFUA_2G01620	177.663	0.589538	0.163103	0.000300903	0.00242248	conserved hypothetical protein
AFUA_6G14330	5646.07	0.586378	0.136685	1.78676e-05	0.000202484	5-oxo-L-prolinase, putative
AFUA_6G13050	674.938	0.585824	0.165129	0.000388634	0.00302475	meiosis specific protein Hop1, putative
AFUA_3G09240	5763.37	0.585322	0.113622	2.58432e-07	4.21837e-06	CAIB/BAIF family enzyme
AFUA_4G13570	151.876	0.585153	0.17737	0.000970119	0.00666423	thiol methyltransferase, putative
AFUA_1G06700	4062.75	0.582994	0.0998142	5.19535e-09	1.12726e-07	metacaspase CasA
AFUA_3G14920	6353.64	0.582195	0.133802	1.35407e-05	0.000159125	TAM domain methyltransferase, putative
AFUA_4G12650	1096.68	0.580944	0.133193	1.2908e-05	0.000152497	histone acetyltransferase (Gcn5), putative
AFUA_2G07840	668.073	0.577106	0.110746	1.87732e-07	3.163e-06	competence/damage-inducible protein CinA, putative
AFUA_4G07680	2320.28	0.57685	0.100569	9.70132e-09	2.03066e-07	conserved hypothetical protein
AFUA_5G03510	619.877	0.575463	0.111697	2.57741e-07	4.21482e-06	PQ loop repeat protein
AFUA_6G03590	600.118	0.575092	0.161395	0.000366265	0.0028809	citrate synthase Cit1, putative
AFUA_7G06640	98.7333	0.573674	0.189176	0.00242551	0.0142978	hypothetical protein
AFUA_5G12520	324.46	0.573294	0.124527	4.14933e-06	5.48477e-05	integral membrane protein TmpA
AFUA_4G06380	278.892	0.573173	0.126651	6.02235e-06	7.70742e-05	sterol carrier protein, putative
AFUA_2G11400	220.46	0.572228	0.184186	0.00189125	0.0116272	conserved hypothetical protein
AFUA_2G15000	186.973	0.57177	0.156217	0.000252115	0.00208247	Mechanosensitive ion channel family
AFUA_6G12410	121.521	0.571649	0.184542	0.00195054	0.0119307	1,3-beta-glucanosyltransferase, putative
AFUA_3G07890	4654.14	0.570649	0.114255	5.89772e-07	8.98392e-06	endo alpha-1,4 polygalactosaminidase, putative
AFUA_1G09757	650.139	0.568543	0.127143	7.76047e-06	9.6026e-05	cytochrome c oxidase assembly protein Cox19, putative
AFUA_3G09640	699.042	0.565682	0.121625	3.30244e-06	4.43785e-05	camp independent regulatory protein
AFUA_3G13210	943.91	0.565592	0.1289	1.14478e-05	0.000136698	protein kinase domain-containing protein
AFUA_2G08630	1388.99	0.565286	0.100227	1.69984e-08	3.42897e-07	DUF788 domain protein
AFUA_8G05290	1436.34	0.563603	0.082884	1.04694e-11	3.08396e-10	conserved hypothetical protein
AFUA_6G14030	59.1488	0.563598	0.215923	0.00904946	0.0423705	acyltransferase, putative
AFUA_1G01860	553.938	0.563219	0.104725	7.52799e-08	1.37232e-06	integral membrane protein, putative
AFUA_6G02230	7078.87	0.562602	0.0951607	3.37716e-09	7.4549e-08	glucokinase GlkA, putative
AFUA_1G10270	742.76	0.561424	0.114993	1.04891e-06	1.52718e-05	pyridoxal reductase (AKR8), putative
AFUA_4G03580	356.501	0.560788	0.116898	1.60879e-06	2.27533e-05	phosphoglycerate mutase family protein
AFUA_1G12660	5647.41	0.56048	0.106846	1.55708e-07	2.66893e-06	conserved hypothetical protein
AFUA_7G05390	2142.83	0.560218	0.0861262	7.78932e-11	2.09981e-09	mitochondrial carrier protein, putative
AFUA_2G04620	8410.4	0.55886	0.166937	0.000814779	0.00572533	Hsp70 chaperone BiP/Kar2, putative
AFUA_8G05030	693.794	0.558396	0.101899	4.25571e-08	8.08948e-07	conserved hypothetical protein
AFUA_8G04860	872.809	0.558392	0.107024	1.81407e-07	3.06806e-06	GPI anchored glycoprotein, putative
AFUA_2G13310	5808.72	0.556593	0.0728512	2.17003e-14	8.17991e-13	RING finger domain protein, putative
AFUA_1G12400	150.651	0.556394	0.176906	0.0016601	0.0105109	conserved hypothetical protein
AFUA_5G14140	240.67	0.555527	0.138165	5.80143e-05	0.000577288	hypothetical protein
AFUA_1G15910	90.4872	0.55544	0.217064	0.010501	0.0472759	C6 transcription factor RosA-like, putative
AFUA_3G14670	1135.1	0.554773	0.142698	0.000101185	0.000933756	MFS transporter, putative
AFUA_4G10280	3108.44	0.554348	0.124665	8.72025e-06	0.000105977	phosphotransmitter protein Ypd1, putative
AFUA_5G04310	430.203	0.553355	0.117671	2.56917e-06	3.52706e-05	peroxisomal membrane protein Pmp47, putative
AFUA_2G04290	1453.5	0.552533	0.108699	3.7127e-07	5.89788e-06	cytochrome P450 monooxygenase, putative
AFUA_6G13580	266.137	0.551351	0.141414	9.66556e-05	0.000895676	conserved hypothetical protein
AFUA_2G05810	11974.7	0.550966	0.0985456	2.25805e-08	4.50394e-07	dienelactone hydrolase
AFUA_2G14620	4043.53	0.548036	0.114654	1.75367e-06	2.47237e-05	conserved hypothetical protein
AFUA_1G09754	703.508	0.546691	0.121868	7.25942e-06	9.04479e-05	DUF636 domain protein
AFUA_4G11480	3158.7	0.5464	0.098515	2.91674e-08	5.71463e-07	C2H2 finger domain protein, putative
AFUA_2G11600	446.916	0.545829	0.126644	1.63286e-05	0.00018719	6-phosphogluconate dehydrogenase family protein
AFUA_3G08010	30627.1	0.544998	0.0950266	9.73865e-09	2.03369e-07	C2H2 transcription factor (Ace1), putative
AFUA_5G13340	1931.16	0.543759	0.0878936	6.14917e-10	1.49055e-08	protein phosphatase 2C, putative
AFUA_6G03690	4166.54	0.542257	0.137498	8.02246e-05	0.000758425	sodium P-type ATPase, putative
AFUA_7G06360	269.327	0.540532	0.13955	0.000107328	0.000981286	conserved hypothetical protein
AFUA_6G08100	422.236	0.539857	0.135674	6.91863e-05	0.000666105	nucleotide-sugar transporter, putative
AFUA_1G14490	631.372	0.539769	0.103745	1.96251e-07	3.30027e-06	aminotransferase, putative
AFUA_1G12200	1055.49	0.539697	0.100842	8.7032e-08	1.55158e-06	conserved hypothetical protein
AFUA_4G00560	1017.98	0.539423	0.136284	7.55558e-05	0.000720412	NAD binding Rossmann fold oxidoreductase, putative
AFUA_5G09990	242.627	0.537313	0.13695	8.73029e-05	0.000817523	C6 transcription factor, putative
AFUA_5G07600	2955.49	0.536995	0.116534	4.06477e-06	5.39704e-05	inositol 5-phosphatase, putative
AFUA_3G11210	900.186	0.536798	0.121762	1.04042e-05	0.000124571	YagE family protein
AFUA_2G13660	245.38	0.536698	0.147374	0.000270801	0.00221691	conserved hypothetical protein
AFUA_4G08620	308.752	0.535642	0.1269	2.43244e-05	0.00026551	conserved hypothetical protein
AFUA_6G00130	129.721	0.534258	0.170267	0.00170246	0.0107412	MFS transporter, putative
AFUA_3G06560	2085.59	0.534073	0.0817616	6.48617e-11	1.76997e-09	lipoic acid synthetase precursor
AFUA_6G00370	1279.27	0.533882	0.0985998	6.14117e-08	1.13109e-06	aminotransferase, putative
AFUA_6G07140	719.926	0.533243	0.120001	8.84468e-06	0.000107051	conserved hypothetical protein
AFUA_4G13860	1852.08	0.532621	0.0787643	1.35902e-11	3.96387e-10	extracellular salicylate hydroxylase/monooxygenase, putative
AFUA_3G06495	445.649	0.532612	0.134227	7.248e-05	0.000694808	conserved hypothetical protein
AFUA_7G05500	1228.16	0.530912	0.121381	1.22029e-05	0.00014513	glutathione S-transferase, putative
AFUA_2G05000	661.182	0.530836	0.128922	3.83022e-05	0.000397129	proline iminopeptidase
AFUA_1G15850	142.944	0.530232	0.207131	0.0104707	0.0471872	C6 transcription factor, putative
AFUA_6G08390	1128.64	0.528883	0.119061	8.9075e-06	0.000107665	conserved hypothetical protein
AFUA_1G14930	23454.7	0.528523	0.106555	7.04518e-07	1.05334e-05	conserved hypothetical protein
AFUA_4G11700	3873.66	0.526922	0.0798015	4.03182e-11	1.12085e-09	Leucine Rich Repeat domain protein
AFUA_2G15440	126.888	0.52556	0.170934	0.00210763	0.0127115	integral membrane protein, putative
AFUA_4G11130	800.468	0.525256	0.095878	4.29231e-08	8.14166e-07	conserved hypothetical protein
AFUA_1G08940	3294.4	0.525127	0.077139	9.92762e-12	2.93409e-10	pheromone processing carboxypeptidase KexA
AFUA_1G15790	1663.79	0.524568	0.0811311	1.00843e-10	2.69399e-09	CDP-diacylglycerol-inositol 3-phosphatidyltransferase PIS
AFUA_2G14820	1738.66	0.523473	0.0916913	1.13584e-08	2.33898e-07	conserved hypothetical protein
AFUA_1G05680	898.411	0.523282	0.141413	0.000215266	0.00181518	hypothetical protein
AFUA_6G02070	3186.92	0.523164	0.0991977	1.3352e-07	2.31991e-06	phospholipid-translocating P-type ATPase domain-containing protein
AFUA_7G04360	171.741	0.522866	0.166204	0.00165563	0.0104904	alcohol dehydrogenase
AFUA_2G13295	1078.77	0.522593	0.169539	0.00205317	0.0124336	aminotransferase family protein (LolT), putative
AFUA_5G03550	378.702	0.52119	0.119249	1.239e-05	0.000146962	plasma membrane H(+)ATPase, putative
AFUA_6G02575	67.5253	0.520811	0.202229	0.010014	0.0455209	conserved hypothetical protein
AFUA_6G00400	1163.15	0.520394	0.106979	1.14783e-06	1.65229e-05	conserved hypothetical protein
AFUA_1G15410	110.902	0.519557	0.174677	0.00293577	0.0167952	CUE domain protein, putative
AFUA_7G04600	1809.01	0.518513	0.103602	5.59023e-07	8.57425e-06	Rho guanyl nucleotide exchange factor, putative
AFUA_4G04470	433.13	0.517227	0.12672	4.47194e-05	0.000458322	conserved hypothetical protein
AFUA_4G09670	2447.37	0.517181	0.0904629	1.08388e-08	2.24237e-07	conserved hypothetical protein
AFUA_1G14540	157.614	0.516685	0.151467	0.000646773	0.00470842	oxidoreductase, short-chain dehydrogenase/reductase family
AFUA_4G07800	981.525	0.516063	0.101061	3.28227e-07	5.26109e-06	CaaX farnesyltransferase alpha subunit Ram2
AFUA_8G00440	1410.25	0.515509	0.148987	0.000539969	0.00401972	steroid monooxygenase, putative
AFUA_2G07750	669.696	0.514834	0.105561	1.07634e-06	1.55946e-05	haloacid dehalogenase, type II
AFUA_4G14080	4724.52	0.514263	0.123229	3.0033e-05	0.000319491	spherulin 4-like cell surface protein, putative
AFUA_2G02680	12991.4	0.51356	0.0802196	1.53431e-10	4.01447e-09	mitochondrial inner membrane AAA protease Yta12, putative
AFUA_6G00520	2581.85	0.513456	0.0959224	8.6593e-08	1.54685e-06	conserved hypothetical protein
AFUA_4G00620	405.307	0.51289	0.120804	2.17976e-05	0.000242693	cell wall glycosyl hydrolase Dfg5, putative
AFUA_3G08230	3306.25	0.512788	0.0852221	1.77591e-09	4.04054e-08	MRS7 family protein
AFUA_8G02130	591.175	0.512474	0.124028	3.59723e-05	0.000376481	1,3-beta-glucanosyltransferase, putative
AFUA_1G01940	209.405	0.512423	0.154997	0.000946289	0.00652067	conserved hypothetical protein
AFUA_1G14910	4405.98	0.51218	0.0826905	5.86766e-10	1.42619e-08	endosomal SPRY domain protein, putative
AFUA_5G12242	604.841	0.511649	0.102101	5.40921e-07	8.33974e-06	oxidoreductase, 2OG-Fe(II) oxygenase family, putative
AFUA_2G01070	1211.84	0.511605	0.106876	1.6939e-06	2.39189e-05	GPI-anchor biosynthesis protein (Pig-F), putative
AFUA_3G00870	1128.25	0.510851	0.147298	0.000524059	0.0039111	GNAT family N-acetyltransferase, putative
AFUA_3G06850	238.698	0.510735	0.153659	0.000887963	0.00617617	conserved hypothetical protein
AFUA_8G04340	532.913	0.510709	0.114551	8.25956e-06	0.00010093	cystathionine gamma-lyase
AFUA_6G00390	1181.06	0.509951	0.10087	4.29204e-07	6.75788e-06	aminotransferase, putative
AFUA_2G13650	180.739	0.50746	0.150359	0.000738207	0.00527053	endonuclease/exonuclease/phosphatase family protein
AFUA_3G09620	9384.99	0.507435	0.107364	2.28628e-06	3.16311e-05	RNA binding protein, putative
AFUA_2G13030	2915.35	0.507396	0.0945455	8.0195e-08	1.45298e-06	phenylalanyl-tRNA synthetase alpha subunit (PodG), putative
AFUA_4G13250	1999.85	0.507215	0.107482	2.36946e-06	3.26802e-05	calponin homology domain protein
AFUA_2G17870	254.46	0.506795	0.136822	0.000212186	0.00179601	short chain dehydrogenase, putative
AFUA_5G03060	965.195	0.505855	0.139511	0.000287928	0.00233492	conserved hypothetical protein
AFUA_2G01320	6110.19	0.505735	0.131023	0.000113435	0.00103182	potassium/sodium P-type ATPase, putative
AFUA_3G09150	432.371	0.505359	0.144282	0.000460759	0.00350035	oxidoreductase, short chain dehydrogenase/reductase family protein, putative
AFUA_4G04220	1046.88	0.504925	0.100741	5.3839e-07	8.31514e-06	conserved hypothetical protein
AFUA_5G01990	1244.82	0.504916	0.131712	0.000126337	0.00113411	BYS1 domain protein, putative
AFUA_6G13450	1907.52	0.504337	0.0975763	2.35803e-07	3.88464e-06	nitrilase
AFUA_7G06090	1388.51	0.504133	0.163239	0.00201294	0.0122316	fatty-acyl coenzyme A oxidase (Pox1), putative
AFUA_6G05270	171.783	0.503737	0.180665	0.00529952	0.027507	conserved hypothetical protein
AFUA_4G14085	2691.49	0.501246	0.0909147	3.52025e-08	6.79308e-07	cell surface protein, putative
AFUA_6G05350	6780.2	0.50091	0.0821582	1.08148e-09	2.52516e-08	aspartic-type endopeptidase (OpsB), putative
AFUA_6G02860	1417.41	0.499237	0.0890446	2.06341e-08	4.1436e-07	isocitrate lyase
AFUA_8G06440	4037.02	0.499221	0.0952643	1.6025e-07	2.74151e-06	fructosyl amino acid oxidase, putative
AFUA_5G09550	3367.91	0.495646	0.0767045	1.03497e-10	2.7566e-09	ceramide glucosyltransferase, putative
AFUA_3G11120	2904.55	0.495506	0.0890394	2.62128e-08	5.17049e-07	glutamate decarboxylase, putative
AFUA_3G07360	5253.69	0.49533	0.086446	1.0047e-08	2.09316e-07	mitochondrial metallochaperone Sco1, putative
AFUA_3G05610	553.618	0.494655	0.122349	5.27708e-05	0.000531653	conserved hypothetical protein
AFUA_1G15050	2145.41	0.49277	0.139067	0.000395018	0.00306639	Hsp70 family chaperone Lhs1/Orp150, putative
AFUA_5G01450	412.627	0.490047	0.140421	0.00048332	0.00364993	NADH-dependent flavin oxidoreductase, putative
AFUA_5G11310	491.605	0.489731	0.132973	0.000230554	0.00192583	MHYT domain signalling protein, putative
AFUA_2G01790	5795.19	0.489611	0.137057	0.00035384	0.00279304	conserved serine proline-rich protein
AFUA_3G00450	695.864	0.487837	0.114756	2.12739e-05	0.000237707	NmrA-like family protein
AFUA_3G05870	623.74	0.487301	0.152708	0.00141751	0.00918442	IFRD domain protein
AFUA_5G05650	268.284	0.486749	0.142794	0.000652605	0.004747	hypothetical protein
AFUA_3G13220	658.658	0.48673	0.162785	0.00278959	0.0161249	conserved hypothetical protein
AFUA_4G14070	21283.3	0.484834	0.147384	0.00100333	0.00684121	glycosyl transferase, putative
AFUA_3G00920	129.104	0.484082	0.174601	0.0055626	0.028538	RTA1 domain protein, putative
AFUA_3G10120	7219.13	0.483949	0.113119	1.88393e-05	0.000212145	RNA polymerase I and III transcription factor complex component Tbp, putative
AFUA_2G17860	519.21	0.482679	0.120201	5.92958e-05	0.000588066	C6 transcription factor, putative
AFUA_1G03730	3452.13	0.481184	0.0882919	5.03908e-08	9.39782e-07	MFS transporter, putative
AFUA_5G11420	720.489	0.479817	0.0982135	1.03193e-06	1.50987e-05	conserved hypothetical protein
AFUA_7G00460	176.915	0.479488	0.148875	0.00127863	0.00841944	conserved hypothetical protein
AFUA_3G07570	1991.25	0.479422	0.125574	0.000134619	0.00119638	conserved hypothetical protein
AFUA_3G13760	3599.95	0.479266	0.112963	2.20851e-05	0.000245586	conserved hypothetical protein
AFUA_1G15960	5237.81	0.478929	0.0769757	4.9143e-10	1.20354e-08	glutathione oxidoreductase Glr1, putative
AFUA_5G14500	201.046	0.477058	0.16309	0.00344327	0.0191806	MFS transporter, putative
AFUA_6G07680	1161.39	0.476761	0.0900425	1.19119e-07	2.0778e-06	conserved hypothetical protein
AFUA_4G03350	421.456	0.476114	0.141227	0.000748225	0.00532923	exo-beta-1,3-glucanase, putative
AFUA_1G14150	1920.18	0.475834	0.0935603	3.65973e-07	5.82415e-06	conserved hypothetical protein
AFUA_2G08080	18629.1	0.47491	0.0818748	6.61412e-09	1.41101e-07	phospholipid metabolism enzyme regulator, putative
AFUA_6G02720	951.456	0.474887	0.110257	1.65421e-05	0.000189149	FMN dependent dehydrogenase, putative
AFUA_2G14700	526.528	0.473265	0.104978	6.53693e-06	8.2369e-05	conserved hypothetical protein
AFUA_5G07070	1937.63	0.472763	0.0806308	4.53722e-09	9.94165e-08	DUF803 domain membrane protein
AFUA_6G10070	403.009	0.472643	0.115873	4.52345e-05	0.000462603	PEX11 domain protein
AFUA_5G00600	2647.03	0.471582	0.181553	0.00939056	0.0436004	NPP1 domain protein, putative
AFUA_6G08740	113.85	0.471168	0.184366	0.0106002	0.0476368	3-dehydroshikimate dehydratase, putative
AFUA_1G05130	4071.8	0.470497	0.0923825	3.52588e-07	5.62119e-06	PH domain protein
AFUA_3G06720	424.543	0.470479	0.158693	0.00302966	0.0172547	ThiJ/PfpI family protein
AFUA_3G07870	17301.5	0.4704	0.155569	0.0024967	0.0146412	extracellular serine-rich protein, putative
AFUA_2G15770	1135.26	0.470307	0.117926	6.6592e-05	0.000646728	cell wall biogenesis protein/glutathione transferase (Gto1), putative
AFUA_1G04560	4657.41	0.468981	0.114406	4.14439e-05	0.000426226	urease Ure
AFUA_1G14550	154.451	0.468133	0.158241	0.0030928	0.0175444	Mn superoxide dismutase MnSOD
AFUA_7G06100	1000	0.468038	0.156246	0.00273971	0.0159064	acyl-CoA dehydrogenasea family protein
AFUA_2G09550	1409.73	0.467644	0.0871473	8.0442e-08	1.4545e-06	biotin apo-protein ligase, putative
AFUA_2G11460	4566.81	0.467584	0.134315	0.000499066	0.00374657	C6 finger domain protein, putative
AFUA_4G02810	677.122	0.467224	0.146954	0.00147582	0.00950679	oxidoreductase, putative
AFUA_4G03310	138.624	0.46667	0.177867	0.00869776	0.0410044	C6 finger domain protein, putative
AFUA_6G02790	1618.65	0.466667	0.116209	5.92598e-05	0.000588066	conserved hypothetical protein
AFUA_8G02530	4171.17	0.466387	0.10171	4.52995e-06	5.92624e-05	extracellular lipase, putative
AFUA_4G05890	349.707	0.465971	0.131186	0.000382356	0.00298634	conserved hypothetical protein
AFUA_3G09220	1249.44	0.465773	0.101871	4.82681e-06	6.25938e-05	P450 family fatty acid hydroxylase, putative
AFUA_4G08780	1336.79	0.465114	0.0920824	4.39357e-07	6.89333e-06	conserved hypothetical protein
AFUA_5G14330	7342.61	0.4647	0.0843528	3.60866e-08	6.93361e-07	12-oxophytodienoate reductase, putative
AFUA_2G07780	1172.03	0.464666	0.0984587	2.36545e-06	3.26755e-05	acyl-CoA synthetase, putative
AFUA_4G08240	356.582	0.4642	0.154782	0.00270818	0.0157567	zinc-containing alcohol dehydrogenase, putative
AFUA_6G07470	8544.36	0.464123	0.146272	0.00150872	0.00969767	integral membrane protein
AFUA_3G12150	275.318	0.463094	0.144839	0.00138724	0.0090145	flavin containing amine oxidase, putative
AFUA_6G09870	159.976	0.462627	0.154399	0.00273273	0.0158788	C6 transcription factor, putative
AFUA_2G05880	30434.2	0.462339	0.127238	0.000279438	0.00227645	ammonium transporter MeaA
AFUA_2G01180	189.238	0.462144	0.171223	0.00695332	0.0342696	cellobiose dehydrogenase, putative
AFUA_3G14230	5028.32	0.46195	0.100807	4.59361e-06	5.9919e-05	BAR adaptor protein RVS167, putative
AFUA_6G04820	1297.91	0.461147	0.0938025	8.82617e-07	1.29781e-05	para-aminobenzoate synthase PabaA
AFUA_5G08780	1470.54	0.460463	0.0944216	1.07894e-06	1.56068e-05	cell wall glucanase, putative
AFUA_1G05460	376.337	0.460027	0.133745	0.000582619	0.00430838	conserved hypothetical protein
AFUA_1G06920	5440.64	0.459922	0.119576	0.000119928	0.00108423	serine/threonine protein kinase, putative
AFUA_6G14060	6326.61	0.459215	0.120752	0.000142982	0.00126438	conserved hypothetical protein
AFUA_4G07080	1338.4	0.458207	0.0912533	5.13314e-07	7.94163e-06	dual specificity phosphatase, putative
AFUA_4G00550	870.509	0.457102	0.133975	0.00064525	0.00470504	MFS transporter, putative
AFUA_2G03820	2023.77	0.456434	0.117784	0.000106539	0.000975073	carboxyphosphonoenolpyruvate phosphonomutase, putative
AFUA_3G00180	4982.15	0.455906	0.148201	0.0020961	0.0126592	short chain dehydrogenase (AtsC), putative
AFUA_2G01350	770.247	0.45578	0.108032	2.45437e-05	0.000267246	NAD+ kinase Utr1, putative
AFUA_5G12170	2910.98	0.4557	0.113129	5.62186e-05	0.000560674	conserved hypothetical protein
AFUA_2G17500	501.255	0.455279	0.116162	8.87854e-05	0.000828788	cyanide hydratase/nitrilase, putative
AFUA_8G04390	225.921	0.454836	0.161279	0.00479976	0.0254791	conserved hypothetical protein
AFUA_5G09940	2064.28	0.453519	0.168168	0.00700035	0.0344823	MFS transporter of unkown specificity
AFUA_3G12740	3578.94	0.453459	0.142403	0.00145084	0.00937988	copper resistance-associated P-type ATPase, putative
AFUA_1G14840	102.088	0.452964	0.175105	0.00968694	0.0446283	Ser/Thr protein phosphatase superfamily
AFUA_5G05640	6800.96	0.451112	0.115014	8.77254e-05	0.000819753	RTA1 domain protein, putative
AFUA_1G07310	961.701	0.450773	0.106994	2.51941e-05	0.000273993	conserved hypothetical protein
AFUA_6G02220	4563.2	0.450275	0.0949409	2.109e-06	2.94532e-05	MFS toxin efflux pump, putative
AFUA_2G16300	403.743	0.447741	0.122508	0.0002574	0.00212218	dihydroxy acid dehydratase, putative
AFUA_3G09140	991.909	0.446754	0.124805	0.000344103	0.00272829	endo 1,5-alpha-arabinase
AFUA_4G03470	524.857	0.445491	0.133224	0.000826006	0.00579507	tannase, putative
AFUA_4G00195	936.008	0.445442	0.132771	0.000793737	0.00559968	conserved hypothetical protein
AFUA_2G02700	1974.32	0.443963	0.103154	1.67823e-05	0.00019165	mitochondrial DnaJ chaperone (Tim14), putative
AFUA_1G04420	203.553	0.443272	0.144199	0.00211191	0.0127287	conserved hypothetical protein
AFUA_1G16980	1398.54	0.441698	0.108896	4.98866e-05	0.000506033	conserved hypothetical protein
AFUA_1G04260	922.101	0.441687	0.145219	0.00235385	0.0139413	endo-1,3-beta-glucanase Engl1
AFUA_3G07290	2393.93	0.439358	0.109285	5.81253e-05	0.000577746	SD08430p
AFUA_1G04410	1460.84	0.438917	0.109649	6.25666e-05	0.00061434	conserved hypothetical protein
AFUA_4G10170	1461.41	0.438292	0.0878317	6.0337e-07	9.17534e-06	conserved hypothetical protein
AFUA_3G08520	2300.47	0.438009	0.104258	2.65514e-05	0.000287	SRF-type transcription factor RlmA
AFUA_3G01760	1081.85	0.437734	0.095958	5.0735e-06	6.55063e-05	alpha/beta superfamily hydrolase, putative
AFUA_3G06492	1248.06	0.437569	0.10909	6.0439e-05	0.000598071	iron-sulfur cluster biosynthesis protein Isd11, putative
AFUA_2G17800	2479.32	0.437164	0.101671	1.70965e-05	0.000194489	C6 transcription factor, putative
AFUA_2G01720	2587.16	0.436874	0.142847	0.00222565	0.0133306	conserved hypothetical protein
AFUA_7G00790	627.287	0.436603	0.105738	3.64152e-05	0.000380223	hypothetical protein
AFUA_3G07860	21234.9	0.436199	0.131575	0.000915699	0.00635418	glycosyl transferase, putative
AFUA_2G15220	903.513	0.435448	0.0945444	4.10973e-06	5.4405e-05	DNA repair protein Pso2/Snm1, putative
AFUA_8G04990	140.864	0.435402	0.167907	0.00951107	0.0440221	conserved hypothetical protein
AFUA_6G04410	442.855	0.43514	0.13996	0.00187695	0.0115793	DUF1183 domain protein
AFUA_3G14150	447.239	0.43468	0.13662	0.0014643	0.00945311	F-box domain protein
AFUA_3G00930	1266.17	0.434048	0.0901713	1.48243e-06	2.10331e-05	C6 transcription factor, putative
AFUA_4G14175	278.05	0.433677	0.127686	0.000682693	0.00493358	conserved hypothetical protein
AFUA_6G10280	2650.42	0.433583	0.133327	0.0011459	0.00768193	conserved hypothetical protein
AFUA_3G13100	4397.45	0.433526	0.148877	0.00359163	0.0198949	conserved hypothetical protein
AFUA_4G01260	2573.86	0.432826	0.144574	0.00275527	0.0159576	mitochondrial chaperone ATPase (Bcs1), putative
AFUA_5G12580	1124.84	0.432525	0.0907538	1.87997e-06	2.63789e-05	GTP binding protein (GTPBP1), putative
AFUA_1G14330	8842.39	0.431985	0.102907	2.69508e-05	0.000289558	ABC transporter, putative
AFUA_4G10570	274.466	0.431532	0.136559	0.00157751	0.0100744	cell cycle regulatory protein, putative
AFUA_2G10160	287.633	0.431008	0.136356	0.00157284	0.0100592	phenylacetyl-CoA ligase, putative
AFUA_3G09980	5478.79	0.430749	0.104695	3.88332e-05	0.000400302	conserved hypothetical protein
AFUA_1G09750	351.718	0.429451	0.128513	0.000832702	0.00583285	aldehyde reductase (AKR1), putative
AFUA_2G02010	3565.81	0.428502	0.112208	0.000134091	0.00119349	transmembrane protein UsgS
AFUA_5G08480	273.989	0.426271	0.162742	0.00881114	0.0414291	serine/threonine protein kinase, putative
AFUA_3G10370	1164.81	0.425963	0.109526	0.000100596	0.000929284	conserved hypothetical protein
AFUA_6G12540	3848.09	0.42512	0.099568	1.95783e-05	0.00021991	RING finger protein
AFUA_6G08480	248.757	0.425025	0.146475	0.00371164	0.0204802	aquaglyceroporin, putative
AFUA_1G14300	3886.58	0.423803	0.164055	0.00978622	0.0448393	Fasciclin domain family protein
AFUA_4G01580	994.594	0.423211	0.143889	0.00326916	0.0183254	ankyrin repeat protein
AFUA_6G10260	3714.1	0.422927	0.120605	0.000453708	0.00345564	aldehyde reductase (AKR1), putative
AFUA_3G02000	5388.98	0.422399	0.0734994	9.08575e-09	1.90629e-07	C6 transcription factor Ctf1B-like, putative
AFUA_5G13715	2958.87	0.422364	0.131698	0.00134099	0.00876523	integral membrane protein PTH11-like, putative
AFUA_2G08230	386.333	0.422135	0.118913	0.000385301	0.00300407	MFS transporter, putative
AFUA_7G01970	559.874	0.42173	0.11645	0.00029285	0.00236836	RTA1 domain protein, putative
AFUA_4G14030	451.901	0.42138	0.165536	0.0109107	0.0486767	conserved hypothetical protein
AFUA_6G03930	1291.46	0.420796	0.123352	0.000646435	0.00470842	conserved hypothetical protein
AFUA_3G10680	262.57	0.420166	0.142679	0.00323129	0.0181475	FAD binding domain protein
AFUA_1G14420	1192.69	0.41938	0.103384	4.98043e-05	0.000505775	conserved hypothetical protein
AFUA_6G08260	152.61	0.418301	0.164411	0.0109518	0.0488112	conserved hypothetical protein
AFUA_5G11190	7900.52	0.418179	0.141745	0.0031755	0.0178793	conserved hypothetical protein
AFUA_3G09680	505.842	0.418073	0.129575	0.00125314	0.00827615	ABC efflux transporter, putative
AFUA_2G04610	389.44	0.416843	0.117331	0.000381306	0.00298075	DUF967 domain protein
AFUA_4G12470	14252.9	0.415813	0.0764929	5.44981e-08	1.01214e-06	bZIP transcription factor CpcA
AFUA_5G07110	1445.64	0.414497	0.110526	0.000176685	0.00152453	integral membrane protein
AFUA_2G13480	1023.67	0.414475	0.102882	5.61032e-05	0.000560151	conserved hypothetical protein
AFUA_4G06900	9111.27	0.413991	0.0883352	2.77796e-06	3.79736e-05	asparagine synthetase Asn2, putative
AFUA_2G01670	1540.88	0.413732	0.137851	0.00268828	0.0156614	FHA domain protein
AFUA_3G03620	20991.9	0.41154	0.0916938	7.18253e-06	8.96155e-05	glycosyl transferase, putative
AFUA_5G08580	418.377	0.411396	0.114487	0.000326398	0.00260172	alpha-1,6-mannosyltransferase subunit (Och1), putative
AFUA_2G09355	194.631	0.410407	0.1546	0.00793938	0.0381571	isochorismatase family protein
AFUA_3G00440	1846.04	0.410143	0.0897276	4.85452e-06	6.28614e-05	F-box domain protein
AFUA_1G13960	1486.62	0.410051	0.0982753	3.01304e-05	0.000319857	DUF292 domian protein
AFUA_3G00850	1137.49	0.409844	0.0974857	2.62077e-05	0.00028363	hypothetical protein
AFUA_5G03140	3286.35	0.409826	0.101821	5.6982e-05	0.000567651	GTP cyclohydrolase I, putative
AFUA_2G11660	1574.63	0.409522	0.100624	4.70486e-05	0.000480533	Rad4 family protein
AFUA_7G05770	179.664	0.409505	0.159078	0.0100461	0.0456202	conserved hypothetical protein
AFUA_4G00200	4182.32	0.4091	0.0761192	7.68095e-08	1.39734e-06	F-box domain protein
AFUA_4G03360	47164.6	0.408633	0.132663	0.00206839	0.0125173	GPI anchored protein, putative
AFUA_6G14110	279.01	0.40853	0.126454	0.00123504	0.00818087	hypothetical protein
AFUA_1G11880	906.134	0.408107	0.100672	5.03862e-05	0.000509938	acetoacetyl-CoA synthase
AFUA_3G08020	8215.96	0.407509	0.0947212	1.69118e-05	0.000192634	PX domain protein
AFUA_4G06240	1279.28	0.407236	0.0992482	4.07452e-05	0.000419525	progesterone binding protein, putative
AFUA_3G08740	2369.81	0.406424	0.104869	0.000106382	0.000974639	oxidative stress response protein Oxr1, putative
AFUA_1G05980	1272.5	0.405935	0.0969867	2.84584e-05	0.000304476	AMP-binding domain protein, putative
AFUA_1G05730	1503.19	0.405886	0.0831139	1.04223e-06	1.51995e-05	vacuolar sorting receptor (Mrl1), putative
AFUA_1G15540	606.608	0.405139	0.110475	0.00024518	0.00203273	hypothetical protein
AFUA_2G08740	2233.03	0.40451	0.136639	0.0030722	0.0174634	ZIP metal ion transporter, putative
AFUA_2G02110	317.981	0.404331	0.130078	0.00188115	0.0115892	MFS monosaccharide transporter, putative
AFUA_3G10650	5494.27	0.403587	0.0781677	2.42898e-07	3.98676e-06	glutamate carboxypeptidase Tre2, putative
AFUA_5G09460	240.383	0.403443	0.156337	0.00986279	0.0450176	ABC transporter, putative
AFUA_5G06860	231.777	0.402755	0.146144	0.00585357	0.0297903	hypothetical protein
AFUA_6G14120	70405.8	0.402622	0.0959087	2.6931e-05	0.000289558	conserved hypothetical protein
AFUA_5G08630	3471.95	0.399915	0.0852328	2.705e-06	3.70781e-05	LCCL domain protein
AFUA_7G05330	1683.38	0.399751	0.0857109	3.10203e-06	4.21308e-05	conserved hypothetical protein
AFUA_6G00300	7644.34	0.399226	0.0864186	3.84333e-06	5.11066e-05	serine palmitoyltransferase 1, putative
AFUA_3G08430	9704.67	0.399195	0.0736802	6.02866e-08	1.11499e-06	mitochondrial phosphate carrier protein, putative
AFUA_4G06780	2478.25	0.398785	0.0777274	2.88884e-07	4.66409e-06	mitochondrial carrier protein, putative
AFUA_5G13710	6364.07	0.398648	0.110087	0.000293249	0.00236943	carboxylesterase, putative
AFUA_2G13230	1378.76	0.3985	0.0924221	1.61978e-05	0.00018617	universal stress protein family domain protein
AFUA_1G03420	1187.67	0.39839	0.103332	0.000115531	0.00104874	adenylate kinase 2
AFUA_3G07560	437.564	0.397571	0.141203	0.00486875	0.0257178	enoyl-CoA hydratase/isomerase family protein
AFUA_6G10300	4586.43	0.397491	0.0852138	3.09165e-06	4.2054e-05	thioredoxin, putative
AFUA_2G14830	1109.37	0.396615	0.108119	0.000244169	0.00202624	conserved hypothetical protein
AFUA_1G13820	413.423	0.395838	0.155054	0.010683	0.0478528	hypothetical protein
AFUA_2G07870	3427.22	0.395433	0.132404	0.00282131	0.0162786	Patatin-like serine hydrolase, putative
AFUA_5G07190	380.167	0.395106	0.119911	0.000984274	0.00673546	beta-glucosidase
AFUA_4G09890	434.033	0.394958	0.124802	0.00155257	0.00995077	conserved hypothetical protein
AFUA_7G04880	2284.38	0.394595	0.119661	0.000975103	0.0066933	sterol glucosyltransferase, putative
AFUA_4G11220	823.329	0.394118	0.0886633	8.78462e-06	0.000106614	xanthine dehydrogenase HxA, putative
AFUA_6G12640	701.777	0.393802	0.105295	0.000184028	0.0015787	conserved hypothetical protein
AFUA_2G12260	3378.74	0.392741	0.107103	0.000245479	0.00203332	cytochrome c oxidase assembly protein Cox11, putative
AFUA_4G03910	1742.96	0.392699	0.0880954	8.28601e-06	0.000101114	RING finger protein (Zin), putative
AFUA_7G05240	1138.75	0.392504	0.103517	0.000149627	0.00131141	PROBABLE O-SIALOGLYCOPROTEIN ENDOPEPTIDASE
AFUA_7G04710	1157.25	0.392336	0.0929295	2.42285e-05	0.000264787	NF-X1 finger transcription factor, putative
AFUA_4G13120	178423	0.391616	0.0987308	7.2935e-05	0.000697666	glutamine synthetase
AFUA_1G12650	672.412	0.390365	0.111316	0.000453504	0.00345564	3-ketoacyl-CoA ketothiolase (Kat1), putative
AFUA_7G05250	5356.39	0.390344	0.0784239	6.4457e-07	9.70236e-06	PHD finger domain protein, putative
AFUA_2G02180	1172.51	0.390316	0.101342	0.000117405	0.00106358	conserved hypothetical protein
AFUA_8G04770	210.061	0.390038	0.145352	0.00728765	0.0356214	acetoacetyl-CoA synthase
AFUA_3G00840	8966.92	0.389548	0.0760875	3.05958e-07	4.913e-06	FAD-dependent oxygenase, putative
AFUA_2G02630	4779.78	0.38916	0.089426	1.3505e-05	0.000158915	conserved hypothetical protein
AFUA_5G12740	2196.07	0.38882	0.0844925	4.188e-06	5.52766e-05	MFS multidrug transporter, putative
AFUA_8G00940	767.478	0.387905	0.104895	0.000217286	0.00182874	MFS multidrug transporter, putative
AFUA_7G05780	5215.52	0.38605	0.0974963	7.50627e-05	0.000716478	conserved hypothetical protein
AFUA_2G00100	2442.39	0.385565	0.110037	0.000458413	0.0034855	C6 transcription factor Aro80, putative
AFUA_2G03140	2527.24	0.384607	0.0929602	3.51368e-05	0.000368605	peptide methionine sulfoxide reductase
AFUA_5G08500	2283.38	0.384228	0.0897002	1.83999e-05	0.000207722	spermine/spermidine synthase family protein
AFUA_4G02940	2663.46	0.383896	0.0978086	8.67389e-05	0.000813955	bZIP transcription factor, putative
AFUA_4G12320	180.359	0.383151	0.146639	0.00897819	0.0421255	toxin biosynthesis protein, putative
AFUA_2G11040	3668.06	0.382705	0.11499	0.00087423	0.00609973	U-box domain protein, putative
AFUA_2G14070	1608.83	0.382394	0.0892365	1.82599e-05	0.000206667	conserved hypothetical protein
AFUA_2G01410	1241.95	0.382255	0.105086	0.000275257	0.00224857	aldo-keto reductase, putative
AFUA_6G07600	525.815	0.381608	0.150522	0.0112372	0.0498088	oxidoreductase, FAD-binding, putative
AFUA_2G17650	1865.15	0.381012	0.115926	0.00101375	0.00690393	DUF907 domain protein
AFUA_5G09570	531.707	0.380429	0.112586	0.000727486	0.00520653	WW domain protein
AFUA_5G02060	517.485	0.380288	0.114382	0.000885046	0.0061607	dephospho-CoA kinase, putative
AFUA_2G05870	896.177	0.380037	0.122973	0.0019988	0.0121623	hypothetical protein
AFUA_2G04100	902.302	0.379332	0.092193	3.87947e-05	0.000400302	hypothetical protein
AFUA_7G01960	597.135	0.378575	0.0988148	0.000127545	0.00114237	conserved hypothetical protein
AFUA_2G03680	1334.47	0.37808	0.0900104	2.66442e-05	0.000287654	high osmolarity glycerol pathway protein Nbp2, putative
AFUA_4G11477	1548.85	0.377973	0.0973829	0.000103898	0.000956812	sucrase/ferredoxin-like family protein, putative
AFUA_5G00650	16173.5	0.377813	0.0976999	0.00011015	0.00100502	conserved hypothetical protein
AFUA_1G16720	2614.67	0.377192	0.100364	0.000171108	0.00148216	conserved hypothetical protein
AFUA_4G10160	282.912	0.376123	0.13134	0.00418687	0.0226559	C6 transcription factor (AmyR), putative
AFUA_6G08860	703.971	0.375396	0.0992791	0.00015606	0.00136242	sugar isomerase, KpsF/GutQ
AFUA_1G02270	2774.24	0.375203	0.08792	1.97632e-05	0.000221707	ARS binding protein Abp2, putative
AFUA_2G03790	2083.99	0.374402	0.0996099	0.000170814	0.00148106	oxysterol binding protein (Osh7), putative
AFUA_4G09360	122925	0.373312	0.0811599	4.23081e-06	5.5759e-05	ATP synthase subunit ATP9, putative
AFUA_1G01850	479.58	0.372264	0.115223	0.00123438	0.00818087	C6 finger domain protein, putative
AFUA_1G02330	1637.77	0.372053	0.100093	0.000201534	0.001714	conserved hypothetical protein
AFUA_2G16210	830.803	0.369656	0.111525	0.00091794	0.00636477	chromosome condensation protein (CrcB), putative
AFUA_5G04050	1871.18	0.369597	0.094601	9.34849e-05	0.000869009	scramblase family protein
AFUA_7G03920	431.242	0.36933	0.110005	0.000786769	0.00556453	conserved hypothetical protein
AFUA_5G06110	406.277	0.368547	0.115352	0.0013985	0.00907444	conserved hypothetical protein
AFUA_1G05870	1304.84	0.3681	0.0970481	0.000148858	0.00130685	inositol phospholipid biosynthesis protein Scs3, putative
AFUA_7G01490	27412.9	0.368077	0.103732	0.00038764	0.00301966	MFS peptide transporter Ptr2, putative
AFUA_8G00680	407.017	0.36773	0.142167	0.00969262	0.0446283	glycosyl transferase, putative
AFUA_6G12940	236.302	0.366351	0.133104	0.0059165	0.0300418	metallo-beta-lactamase domain protein, putative
AFUA_5G03730	3982.92	0.365766	0.107369	0.000657732	0.00477647	conserved hypothetical protein
AFUA_3G08850	1299.08	0.365636	0.11958	0.00223067	0.013345	FAD dependent sulfhydryl oxidase Erv1, putative
AFUA_5G08750	1250.16	0.365317	0.100302	0.000270354	0.00221665	conserved hypothetical protein
AFUA_5G00760	1693.29	0.364864	0.0773364	2.38314e-06	3.2818e-05	chitin synthase C
AFUA_6G08370	1055.23	0.364153	0.101983	0.000356014	0.0028061	sphingomyelinase family protein, putative
AFUA_3G03230	671.263	0.363257	0.099092	0.000246509	0.00203805	bZIP transcription factor, putative
AFUA_3G11170	1171.93	0.36278	0.140339	0.00973718	0.0447196	CP2 transcription factor, putative
AFUA_1G01340	480.427	0.362407	0.115705	0.0017352	0.0109014	C6 transcription factor, putative
AFUA_8G04540	1084.75	0.361863	0.100068	0.000298981	0.00240918	C6 transcription factor, putative
AFUA_8G02640	531.2	0.361724	0.110422	0.00105353	0.00713257	C6 transcription factor, putative
AFUA_7G06760	338.191	0.361288	0.140062	0.00989472	0.0451171	CRAL/TRIO domain protein
AFUA_4G00570	1719.69	0.360938	0.103908	0.000513449	0.00383513	MFS multidrug transporter, putative
AFUA_1G16460	2911.9	0.360805	0.0905564	6.76745e-05	0.000656524	bZIP transcription factor (LziP), putative
AFUA_3G09580	847.848	0.360744	0.107478	0.000789505	0.00557858	hypothetical protein
AFUA_2G02160	788.333	0.359973	0.11077	0.00115506	0.00772009	CCCH zinc finger domain protein
AFUA_6G13140	2626.24	0.359107	0.0915417	8.74975e-05	0.000818483	3,4-dihydroxy-2-butanone 4-phosphate synthase
AFUA_2G01610	457.739	0.358771	0.130348	0.00591584	0.0300418	conserved hypothetical protein
AFUA_1G09530	1341.12	0.358663	0.0984889	0.000270884	0.00221691	conserved hypothetical protein
AFUA_3G11980	1215.41	0.358583	0.129299	0.00554928	0.0284925	oxidoreductase, 2OG-Fe(II) oxygenase family family
AFUA_1G02170	980.656	0.358512	0.12076	0.00298978	0.0170713	ATP-dependent Clp protease, putative
AFUA_2G05990	2080.38	0.357422	0.111555	0.00135532	0.00884556	conserved hypothetical protein
AFUA_1G07750	4273.37	0.357136	0.082552	1.5171e-05	0.000175502	SWIRM domain protein Fun19, putative
AFUA_5G11090	407.653	0.356588	0.122999	0.00374219	0.0206006	conserved hypothetical protein
AFUA_2G07500	1000.47	0.35646	0.108537	0.00102261	0.00695503	prolidase pepP, putative
AFUA_1G10750	1719.34	0.356411	0.113193	0.00163995	0.0104282	prolyl-tRNA synthetase
AFUA_1G01390	674.951	0.355626	0.126245	0.00484807	0.0256564	hypothetical protein
AFUA_2G14160	3903.86	0.355342	0.0824244	1.62427e-05	0.000186446	autophagy protein Atg20, putative
AFUA_5G12610	556.586	0.355103	0.100341	0.000401692	0.00310735	conserved hypothetical protein
AFUA_1G03720	17883.6	0.354999	0.0793196	7.62144e-06	9.46932e-05	UPF0136 domain protein
AFUA_5G08490	324.129	0.353205	0.125314	0.0048239	0.0255644	conserved hypothetical protein
AFUA_5G03850	904.146	0.352974	0.0940778	0.000175472	0.00151701	class III chitinase, putative
AFUA_3G01320	951.653	0.35268	0.0994347	0.000389867	0.00303169	homocysteine S-methyltransferase, putative
AFUA_4G06850	354.948	0.351114	0.120358	0.00353146	0.019586	coenzyme A synthetase, putative
AFUA_2G01530	972.966	0.349322	0.136783	0.0106541	0.0477716	COPII-coated vesicle protein (Erv41), putative
AFUA_6G07870	2385.51	0.349276	0.0835009	2.8781e-05	0.000307366	mitochondrial GTPase (Miro-2), putative
AFUA_5G01080	424.025	0.349249	0.113775	0.00214308	0.0128991	MFS monosaccharide transporter, putative
AFUA_2G16930	461.646	0.349074	0.13456	0.00948149	0.0439309	succinate
AFUA_3G06910	1001.29	0.348845	0.100273	0.000503376	0.00377574	WD repeat protein
AFUA_3G02250	422.156	0.348047	0.12189	0.00429815	0.0231499	3-beta hydroxysteroid dehydrogenase/isomerase family protein
AFUA_2G08380	1459.66	0.347733	0.0871273	6.57708e-05	0.00063945	diacylglycerol O-acyltransferase (DgaT), putative
AFUA_8G01730	2685.48	0.34773	0.0778099	7.85989e-06	9.67104e-05	glycosyl transferase family protein
AFUA_6G04800	1599.82	0.34694	0.115668	0.00270469	0.0157467	lysine decarboxylase-like protein
AFUA_2G05340	40754.1	0.346548	0.0892742	0.000103672	0.000955719	1,3-beta-glucanosyltransferase, putative
AFUA_3G11970	2370.58	0.346269	0.107411	0.00126517	0.00834317	C2H2 transcription factor PacC, putative
AFUA_5G03520	1231.2	0.345886	0.0988643	0.000467711	0.00354409	conserved hypothetical protein
AFUA_1G05370	1059.25	0.34551	0.102717	0.000769026	0.0054599	conserved hypothetical protein
AFUA_4G04110	1986.64	0.344848	0.112412	0.00215693	0.0129649	SAC3/GANP domain protein
AFUA_2G07710	1307.86	0.344634	0.0989347	0.000494994	0.00372228	mRNA splicing factor RNA helicase (Cdc28), putative
AFUA_6G08470	329.385	0.343408	0.12964	0.00807485	0.0386883	glycerol kinase, putative
AFUA_3G11660	2805.39	0.34315	0.0862363	6.91526e-05	0.000666105	DUF221 domain protein, putative
AFUA_3G07530	986.768	0.342574	0.089286	0.000124638	0.00112111	pH signal transduction protein PalI, putative
AFUA_4G00590	4835.26	0.342097	0.110312	0.00192759	0.011818	monooxygenase, putative
AFUA_7G03780	1215.28	0.341541	0.102519	0.000863828	0.00603662	YT521-B-like splicing factor, putative
AFUA_5G01840	7003.59	0.34097	0.1113	0.00218737	0.0131301	DUF455 domain protein
AFUA_5G14790	4770.51	0.340253	0.0910861	0.00018734	0.00160247	phosphoenolpyruvate synthase, putative
AFUA_8G05830	324.7	0.339776	0.117856	0.00393943	0.021553	palmitoyltransferase with autoacylation activity Pfa4, putative
AFUA_1G04210	2187.48	0.339673	0.0847607	6.13831e-05	0.000606065	IQ and HECT domain protein
AFUA_1G15950	2946.7	0.339657	0.0970414	0.000465046	0.0035269	MAP kinase kinase (Pbs2), putative
AFUA_2G05085	591.557	0.339426	0.112571	0.00256802	0.0150396	acetyltransferase, GNAT family, putative
AFUA_5G10990	583.896	0.339299	0.108896	0.00183446	0.0113724	conserved hypothetical protein
AFUA_5G12050	2289.94	0.338996	0.109757	0.00201108	0.0122287	DNA ligase, putative
AFUA_2G12460	1406.11	0.338269	0.0954825	0.000396007	0.00306871	conserved hypothetical protein
AFUA_1G09730	1345.97	0.337741	0.0856328	8.01117e-05	0.000758163	PAP2 domain protein
AFUA_6G07270	1334.7	0.337515	0.124689	0.00679242	0.033607	long-chain fatty acid transporter, putative
AFUA_1G07010	2109.87	0.337477	0.0754753	7.77272e-06	9.6026e-05	phosphatidate cytidylyltransferase
AFUA_2G01170	5975.06	0.336812	0.0882815	0.000136072	0.00120687	1,3-beta-glucanosyltransferase Gel1
AFUA_3G11630	322.296	0.336366	0.128925	0.00908036	0.0424705	conserved hypothetical protein
AFUA_3G11160	1212.07	0.335637	0.102219	0.00102521	0.00696202	zinc metalloproteinase, putative
AFUA_3G00270	127513	0.33529	0.0888527	0.000160942	0.00140229	GPI-anchored cell wall beta-1,3-endoglucanase EglC
AFUA_5G11530	896.112	0.335117	0.107348	0.00179768	0.0112068	hypothetical protein
AFUA_1G13300	3434.96	0.334709	0.0746669	7.37055e-06	9.17041e-05	GTP cyclohydrolase II, putative
AFUA_1G05170	494.757	0.334708	0.127731	0.00878268	0.0413609	MFS monocarboxylate transporter, putative
AFUA_2G01040	6641.95	0.334562	0.074873	7.88098e-06	9.68359e-05	formaldehyde dehydrogenase
AFUA_1G12530	13543.9	0.332687	0.0786363	2.32956e-05	0.000257118	oleate delta-12 desaturase
AFUA_6G07850	497.958	0.332244	0.120472	0.00581811	0.0296267	Smr domain protein
AFUA_7G02470	5888.51	0.332029	0.101027	0.00101432	0.00690393	mRNA processing protein (Mss51), putative
AFUA_4G00580	2222.81	0.331183	0.122964	0.00707403	0.0347491	hypothetical protein
AFUA_3G14530	768.967	0.329714	0.123751	0.00771422	0.0373606	lipase/esterase family protein, putative
AFUA_1G16880	414.497	0.329675	0.117712	0.00509939	0.0266535	ABC multidrug transporter, putative
AFUA_1G07360	982.083	0.329401	0.0915894	0.000322534	0.00257333	conserved hypothetical protein
AFUA_4G03645	663.089	0.329192	0.125257	0.00858524	0.0405599	mitochondrial complex I protein Fmp36, putative
AFUA_1G08800	375.303	0.329089	0.127703	0.00996632	0.045397	cytochrome P450 phenylacetate hydroxylase, putative
AFUA_8G05450	348.154	0.329065	0.126487	0.00927947	0.0431957	conserved hypothetical protein
AFUA_2G02890	1082.28	0.328503	0.100843	0.00112373	0.00756177	tRNA splicing 2' phosphotransferase 1
AFUA_1G13310	1245.32	0.327996	0.0947917	0.000539834	0.00401972	bZIP transcription factor, putative
AFUA_1G03370	957.088	0.327886	0.0913888	0.00033346	0.00265099	conserved hypothetical protein
AFUA_8G07340	342.682	0.3276	0.119711	0.00620795	0.0312364	HET domain protein
AFUA_2G10150	1565.08	0.327518	0.101606	0.00126672	0.00834724	peroxisome biosynthesis protein (PAS1/Peroxin-1), putative
AFUA_2G04440	1473.8	0.326921	0.104384	0.00173665	0.0109028	C2H2 finger domain protein, putative
AFUA_1G05260	1245.48	0.326788	0.117819	0.00554321	0.0284925	DNA-directed DNA polymerase theta, putative
AFUA_4G11250	38506.1	0.326633	0.113182	0.00390293	0.0213928	carbonic anhydrase Nce103, putative
AFUA_6G12800	561.087	0.326273	0.101675	0.00133204	0.00871953	uroporphyrinogen-III synthase (UroS), putative
AFUA_3G08620	6595.51	0.326002	0.0755933	1.61363e-05	0.000185703	SH3 domain protein
AFUA_8G04580	3584.22	0.325735	0.085667	0.000143335	0.00126625	conserved hypothetical protein
AFUA_5G12390	3275.89	0.325211	0.0842088	0.000112482	0.0010242	integral membrane protein (Ptm1), putative
AFUA_8G00950	1479.02	0.323835	0.113132	0.00420365	0.0227329	hypothetical protein
AFUA_5G06970	2060.6	0.322688	0.101441	0.00146745	0.00946658	conserved hypothetical protein
AFUA_6G08690	591.641	0.322475	0.124164	0.00939951	0.0436192	DUF455 domain protein
AFUA_2G04090	663.875	0.321936	0.103391	0.00184707	0.0114346	hypothetical protein
AFUA_8G03980	695.347	0.320787	0.119236	0.00713793	0.0350243	cytoplasmic protein required for cell viability, putative
AFUA_6G06570	5646.17	0.319014	0.0828523	0.00011793	0.00106725	conserved hypothetical protein
AFUA_3G12660	975.569	0.318429	0.0940474	0.000709629	0.00509924	C6 finger domain protein Acr-2, putative
AFUA_3G08450	8428.45	0.318108	0.0796976	6.56742e-05	0.000639209	hypothetical protein
AFUA_6G04020	1626.83	0.317732	0.0902705	0.00043192	0.00330952	peptidyl-tRNA hydrolase domain protein
AFUA_6G03100	5385.26	0.317336	0.0962679	0.000979395	0.0067124	conserved hypothetical protein
AFUA_5G12870	1757.98	0.316625	0.0957608	0.000944972	0.00652067	NAD+ kinase, putative
AFUA_3G09630	2057.98	0.314539	0.079098	6.99144e-05	0.000672387	asparaginyl-tRNA synthetase Slm5, putative
AFUA_4G13240	600.187	0.314462	0.118116	0.00776064	0.0374396	conserved hypothetical protein
AFUA_3G12320	2202.91	0.314297	0.0951725	0.000958652	0.00659564	lipase/serine esterase, putative
AFUA_3G09740	10241.6	0.313362	0.0765363	4.23444e-05	0.000434983	integral plasma membrane protein, putative
AFUA_5G12720	836.715	0.312872	0.102378	0.00224274	0.0134082	ABC multidrug transporter, putative
AFUA_7G02100	1298.85	0.311833	0.0906806	0.00058429	0.00431715	conserved hypothetical protein
AFUA_2G09850	3856.81	0.311517	0.0746505	3.006e-05	0.000319491	oxidoreductase, 2-nitropropane dioxygenase family, putative
AFUA_5G07760	489.585	0.31019	0.116117	0.00755481	0.0367054	tetracycline-efflux transporter, putative
AFUA_3G06130	2292.16	0.310009	0.0799151	0.00010479	0.000963026	conserved hypothetical protein
AFUA_2G02350	1074.77	0.309864	0.119114	0.00928397	0.0431957	MYB DNA-binding domain protein
AFUA_1G08920	1151.74	0.309508	0.0983188	0.0016439	0.0104329	IQ calmodulin-binding motif domain protein
AFUA_1G03650	2684.56	0.309268	0.0982442	0.00164421	0.0104329	conserved hypothetical protein
AFUA_8G05670	1019.59	0.307565	0.0933574	0.000985987	0.00673946	OPA3 domain protein
AFUA_1G13360	323.437	0.306993	0.11885	0.00979348	0.0448393	C4-dicarboxylate transporter/malic acid transport protein, putative
AFUA_6G08290	1004.94	0.306556	0.112615	0.00648565	0.0323737	ADP-ribosylation factor family protein
AFUA_2G15710	2314.83	0.30554	0.0783647	9.66109e-05	0.000895676	conserved hypothetical protein
AFUA_5G05580	544.414	0.305368	0.118109	0.00972464	0.0446851	conserved hypothetical protein
AFUA_7G02390	477.796	0.304667	0.106561	0.00424877	0.0229351	hypothetical protein
AFUA_5G11840	2434.96	0.304027	0.0728807	3.02512e-05	0.000320756	protein kinase, putative
AFUA_4G03340	749.553	0.303856	0.0966454	0.00166637	0.0105284	DUF1212 domain membrane protein
AFUA_5G02760	5942.77	0.303791	0.0820717	0.000214305	0.00180878	fatty acid elongase (Gns1), putative
AFUA_1G08990	389.124	0.303758	0.117701	0.00985868	0.0450176	lactonohydrolase, putative
AFUA_1G15800	970.32	0.303192	0.0892878	0.000684615	0.00493945	protein phosphatase 2C, putative
AFUA_4G03430	351.533	0.302862	0.116625	0.00940754	0.0436337	C6 transcription factor, putative
AFUA_3G10530	17911	0.302618	0.102304	0.0030963	0.0175444	protein serine/threonine kinase (Ran1), putative
AFUA_4G08660	815.83	0.302059	0.0979508	0.00204388	0.0123858	oligosaccharyltransferase subunit ribophorin II, putative
AFUA_4G06800	486.291	0.301762	0.107906	0.0051655	0.0269357	DNA-3-methyladenine glycosylase, putative
AFUA_4G09840	373.43	0.300975	0.11646	0.00975568	0.0447815	kynureninase, putative
AFUA_1G01380	1545.28	0.299735	0.097515	0.00211403	0.0127328	alpha-1,6-mannosyltransferase subunit (Hoc1), putative
AFUA_6G10660	31560.4	0.2993	0.0759943	8.20083e-05	0.000772824	ATP citrate lyase subunit (Acl), putatibe
AFUA_2G13440	11601.1	0.299066	0.0980343	0.00228368	0.0135799	chitin synthase ChsE
AFUA_8G07200	21298.3	0.298615	0.115629	0.00980835	0.0448843	amino acid transporter, putative
AFUA_1G04220	401.67	0.297352	0.115416	0.00998467	0.0454341	hypothetical protein
AFUA_2G05820	2677.28	0.297287	0.0761196	9.40215e-05	0.000873085	Riboflavin kinase, putative
AFUA_1G05120	1733.3	0.296808	0.112628	0.00840644	0.0398986	COPII-coated vesicle membrane protein Erv46, putative
AFUA_1G17350	6812.73	0.296677	0.107309	0.00569735	0.0290951	CP2 transcription factor, putative
AFUA_6G08380	508.537	0.295244	0.114266	0.00977121	0.0448297	WD repeat protein
AFUA_3G03610	8590.74	0.294488	0.103339	0.00437578	0.0234924	conserved hypothetical protein
AFUA_1G11220	45912.5	0.293725	0.105653	0.00543444	0.0280748	GPI anchored protein, putative
AFUA_8G04830	795.265	0.293281	0.106544	0.00591103	0.0300418	conserved hypothetical protein
AFUA_1G02590	1199.91	0.292171	0.0923961	0.00156604	0.0100299	RNA polymerase I specific transcription initiation factor RRN3 superfamily
AFUA_6G10970	871.291	0.291964	0.0989897	0.00318348	0.0179128	conserved hypothetical protein
AFUA_5G07000	1608.03	0.291805	0.0987466	0.00312576	0.0176663	NAD binding Rossmann fold oxidoreductase, putative
AFUA_2G10520	1984.62	0.291396	0.113545	0.0102779	0.0464594	urate oxydase UaZ
AFUA_7G06010	1618.95	0.290941	0.0899588	0.00122003	0.00809954	conserved hypothetical protein
AFUA_4G05915	1027.1	0.290297	0.111736	0.0093753	0.0435523	disrupter of telomere silencing protein Dot5, putative
AFUA_1G13470	6615.06	0.289425	0.0684885	2.37997e-05	0.000261063	prohibitin complex subunit Phb1, putative
AFUA_2G15800	2955.98	0.288763	0.0872771	0.000937697	0.00647651	conserved hypothetical protein
AFUA_2G05760	641.005	0.287956	0.111039	0.00950661	0.0440221	beta-ketoacyl synthase (Cem1), putative
AFUA_5G08210	1264.49	0.287339	0.0875193	0.00102655	0.00696585	dolichyl-phosphate beta-glucosyltransferase, putative
AFUA_1G15940	1369.76	0.28657	0.112023	0.0105233	0.047352	Auxin Efflux Carrier superfamily
AFUA_1G12250	14398.5	0.286415	0.0830273	0.000561322	0.00416474	mitochondrial hypoxia responsive domain protein
AFUA_6G04880	1977.56	0.285734	0.088947	0.0013163	0.0086292	serine-rich protein, putative
AFUA_4G04612	2392.92	0.285346	0.0830122	0.000587343	0.0043361	ubiquitin-conjugating enzyme Ubc6, putative
AFUA_6G12460	920.11	0.284931	0.108383	0.00856556	0.0404884	conserved hypothetical protein
AFUA_2G10750	14100.6	0.283561	0.0793328	0.000351133	0.00277414	RNA helicase (Dbp), putative
AFUA_5G10800	628.478	0.283519	0.0989923	0.00418257	0.0226465	G-patch domain protein, putative
AFUA_7G06280	1185.33	0.283446	0.0920737	0.00208068	0.0125745	conserved hypothetical protein
AFUA_2G15820	1618.63	0.28278	0.0972945	0.0036557	0.0202033	SNARE complex subunit (Syn8), putative
AFUA_3G05880	1841.2	0.282724	0.0891221	0.00151226	0.00971338	oxysterol binding protein (Osh3), putative
AFUA_7G01230	5167.09	0.282611	0.0862989	0.00105739	0.00715289	DnaJ domain protein
AFUA_5G07830	3039.19	0.282436	0.0872495	0.00120748	0.00802222	DUF625 domain protein, putative
AFUA_3G13080	2658.89	0.282421	0.0897053	0.00164212	0.0104329	conserved hypothetical protein
AFUA_4G04650	2532.75	0.282229	0.0917605	0.0021	0.0126741	conserved hypothetical protein
AFUA_2G17270	404.911	0.281667	0.10973	0.010261	0.0464065	MFS transporter, putative
AFUA_2G08140	606.408	0.2816	0.105696	0.00771599	0.0373606	conserved hypothetical protein
AFUA_5G12040	3184.13	0.281093	0.0935486	0.0026577	0.0155077	conserved hypothetical protein
AFUA_2G04790	1351.52	0.280858	0.109197	0.0101107	0.04582	conserved hypothetical protein
AFUA_1G10460	430.462	0.280473	0.108382	0.00965882	0.04459	conserved hypothetical protein
AFUA_4G00630	796.493	0.280356	0.098171	0.0042929	0.0231452	aminotransferase, putative
AFUA_5G08965	1182.49	0.279921	0.100034	0.00513782	0.0268228	cytochrome c oxidase assembly protein (Pet191), putative
AFUA_1G11770	2359.29	0.279875	0.0815077	0.000595335	0.00438419	COPII-coated vesicle protein SurF4/Erv29, putative
AFUA_2G02380	2210.81	0.279849	0.0952127	0.00329064	0.0184226	conserved hypothetical protein
AFUA_1G09150	3901.57	0.279746	0.079786	0.000454544	0.00345904	rhomboid family protein, putative
AFUA_6G10840	1930.82	0.279452	0.085898	0.00114073	0.00765879	conserved hypothetical protein
AFUA_3G05580	5273.75	0.27847	0.0868221	0.00133959	0.00876247	chitin synthase activator (Chs3), putative
AFUA_8G05640	1847.59	0.278005	0.0860198	0.00122984	0.00815856	WD repeat protein
AFUA_3G07170	1424.17	0.277725	0.0866381	0.00134791	0.00880396	phosphatidylinositol
AFUA_3G07130	1336.43	0.277501	0.0859665	0.00124652	0.00824467	sensor histidine kinase/response regulator, putative
AFUA_4G13010	1901.04	0.277262	0.0914753	0.00243743	0.0143466	conserved hypothetical protein
AFUA_6G11380	2663.43	0.276625	0.0957214	0.00385363	0.0211617	mitochondrial import receptor subunit (Tom20), putative
AFUA_2G09090	6135.19	0.276527	0.0742475	0.00019578	0.00166985	prohibitin, putative
AFUA_6G06630	4002.68	0.276475	0.0904047	0.00222676	0.0133306	conserved hypothetical protein
AFUA_2G09750	506.55	0.276438	0.107423	0.0100715	0.0456891	conserved hypothetical protein
AFUA_4G07200	1288.02	0.276026	0.108505	0.0109624	0.0488339	conserved hypothetical protein
AFUA_2G16480	4243	0.27589	0.0769252	0.000335188	0.00266235	DHHC zinc finger membrane protein
AFUA_1G14790	1669.67	0.27526	0.0938804	0.00336752	0.0187821	mitochondrial inheritance component mdm12
AFUA_5G03480	2900.57	0.274273	0.0881212	0.00185543	0.0114784	methylenetetrahydrofolate reductase
AFUA_5G09170	571.274	0.273926	0.103164	0.00792506	0.0381088	C2H2 finger domain protein, putative
AFUA_2G09560	3548.91	0.27351	0.0930074	0.0032744	0.0183433	mitochondrial genome maintenance protein Mgm101, putative
AFUA_1G12020	1773.46	0.273449	0.0887829	0.0020702	0.0125197	arrestin domain protein
AFUA_2G10550	4767.13	0.273007	0.0770404	0.000394574	0.00306561	C2H2 transcription factor (RfeC), putative
AFUA_8G04850	926.536	0.272743	0.104428	0.00900716	0.0422169	MFS transporter, putative
AFUA_1G13730	2561.84	0.271833	0.0908355	0.00276626	0.0160108	5'->3' exoribonculease Dhp1
AFUA_3G08660	10812.3	0.271799	0.0716428	0.000148351	0.00130408	isocitrate dehydrogenase Idp1, putative
AFUA_1G10525	2090.76	0.2713	0.0951652	0.00436049	0.0234386	RNA polymerase II Mediator complex subunit Sin4, putative
AFUA_5G12260	3433.21	0.271266	0.0769869	0.000425842	0.00327141	disulfide isomerase (TigA), putative
AFUA_4G13740	6935.04	0.270928	0.0793071	0.000635043	0.00464202	metal homeostatis protein bsd2
AFUA_1G12490	3169.77	0.270569	0.0785164	0.000568909	0.00421751	sexual development activator VeA
AFUA_2G04390	1575.32	0.270568	0.0949585	0.00438112	0.0235069	cytomegalovirus gH-receptor family protein, putative
AFUA_5G04290	11819	0.270448	0.106518	0.0111174	0.0493514	WW domain protein, putative
AFUA_3G10420	2871.33	0.268358	0.0817274	0.00102501	0.00696202	conserved hypothetical protein
AFUA_1G04230	1658.65	0.267938	0.101703	0.008426	0.0399348	50S ribosomal protein YmL27
AFUA_2G12070	2015.36	0.266708	0.0992161	0.00718479	0.0352154	C6 transcription factor, putative
AFUA_1G12560	1434.32	0.266426	0.0970693	0.00605663	0.0306074	endoglucanase, putative
AFUA_3G04150	2745.64	0.266137	0.0804075	0.000933431	0.00645206	mitochondrial enoyl reductase, putative
AFUA_2G08790	3422.1	0.264874	0.0867989	0.00227637	0.0135456	zinc carboxypeptidase, putative
AFUA_1G15820	21717.3	0.264106	0.0941396	0.00502433	0.0263851	fatty acid hydroxylase, putative
AFUA_5G03910	1337.69	0.263691	0.084184	0.00173432	0.0109014	mitochondrial fusion protein (Ugo1), putative
AFUA_3G10500	2665.54	0.263429	0.0939788	0.00506184	0.0265195	conserved hypothetical protein
AFUA_1G16710	5062.15	0.263393	0.103114	0.0106375	0.0477211	fatty acid elongase (Gig30), putative
AFUA_5G13070	2151.38	0.263214	0.099764	0.00833063	0.0396943	conserved hypothetical protein
AFUA_1G02540	7570.08	0.262579	0.0752883	0.00048728	0.00367049	EF hand domain protein
AFUA_3G11990	1465.03	0.2609	0.0908629	0.00408703	0.0222011	C6 transcription factor (Mut3), putative
AFUA_7G04060	2160.07	0.260806	0.0855875	0.0023095	0.0137071	conserved hypothetical protein
AFUA_1G13720	6034.28	0.260003	0.0908955	0.00423031	0.0228493	intracellular protein transport protein (UsoA), putative
AFUA_2G12860	1113.11	0.259438	0.0883351	0.00331431	0.0185318	DUF726 domain protein
AFUA_1G12350	8663.55	0.259283	0.0970755	0.00756398	0.0367299	SCP-like extracellular protein, putative
AFUA_3G13840	1163.09	0.25891	0.0917726	0.00478426	0.0254398	mitochondrial inner membrane protease subunit Imp2, putative
AFUA_2G16770	1480.48	0.258486	0.0867294	0.00287894	0.0165339	mitochondrial carrier protein (Leu5), putative
AFUA_6G04210	2169.19	0.258343	0.0979709	0.00836586	0.0397982	mannosyl-oligosaccharide glucosidase, putative
AFUA_6G00360	744.175	0.258122	0.0958024	0.00705321	0.0346734	DUF453 domain protein
AFUA_2G10450	2061.9	0.25717	0.0762606	0.000745567	0.00531456	prephenate dehydrogenase
AFUA_4G12390	2474.12	0.256691	0.0890223	0.0039335	0.0215338	cell differentiation protein (Rcd1), putative
AFUA_5G07380	2603.19	0.256478	0.0812188	0.00158928	0.0101349	NADH-ubiquinone oxidoreductase B12 subunit, putative
AFUA_5G02140	1798.91	0.256413	0.0818419	0.0017301	0.0108847	inositol polyphosphate phosphatase, putative
AFUA_4G11650	6745.2	0.255885	0.0879338	0.00361458	0.0199971	alpha-ketoglutarate dehydrogenase complex subunit Kgd1, putative
AFUA_7G05740	22877.6	0.25364	0.0714356	0.000384335	0.00299916	malate dehydrogenase, NAD-dependent
AFUA_1G10355	3258.51	0.253523	0.0887571	0.00428512	0.0231173	26 proteasome complex subunit Sem1, putative
AFUA_6G11410	1290.18	0.253429	0.0924249	0.00610672	0.0307793	meiotic recombination protein Mre11
AFUA_3G06950	1633.43	0.252408	0.0957841	0.00840938	0.0398986	mitochondrial carrier protein (Rim2), putative
AFUA_4G11350	5594.34	0.251696	0.0954496	0.00836548	0.0397982	prenyltransferase, putative
AFUA_2G15610	4171.55	0.251659	0.0834889	0.00257587	0.0150756	mitochondrial DNA-directed RNA polymerase, putative
AFUA_5G12430	1351.81	0.251301	0.098933	0.0110816	0.0492863	aminomethyl transferase, putative
AFUA_2G09700	5453.31	0.250914	0.082167	0.00226029	0.0134769	superoxide dismutase copper chaperone Lys7, putative
AFUA_6G03570	1887.01	0.250621	0.0825707	0.0024035	0.0141976	beta-glucosidase, putative
AFUA_5G08820	1005.74	0.24989	0.0866143	0.00391297	0.0214346	conserved hypothetical protein
AFUA_6G11570	1683.85	0.249276	0.089774	0.00549136	0.0283031	alpha/beta hydrolase, putative
AFUA_1G10600	1831.94	0.249043	0.0899535	0.00563025	0.0288186	nuclear localization protein, putative
AFUA_5G14020	5230.14	0.248765	0.0852179	0.00350974	0.0194776	conserved hypothetical protein
AFUA_5G13280	4404.63	0.248525	0.0961933	0.00977753	0.0448355	conserved hypothetical protein
AFUA_4G12950	2500.19	0.246662	0.0786526	0.00171214	0.010787	vacuolar targeting protein Atg24, putative
AFUA_2G09250	1499.7	0.246555	0.0884226	0.00529745	0.027507	mitochondrial carrier protein, putative
AFUA_8G05660	6983.2	0.245457	0.0665104	0.000223811	0.00187655	myosin I MyoA/Myo5
AFUA_7G04150	1475.9	0.24524	0.0904779	0.00671836	0.0332961	cochaperone Pam16
AFUA_2G11740	5502.01	0.243445	0.0727556	0.000819678	0.00575521	mitochondrial serine protease Pim1, putative
AFUA_3G06220	1610.49	0.243046	0.0863111	0.0048636	0.025708	complex I intermediate associated protein (Cia30), putative
AFUA_6G10650	32957.7	0.242541	0.0729194	0.000880538	0.00613412	ATP citrate lyase, subunit 1, putative
AFUA_1G06490	963.247	0.242041	0.0893366	0.0067422	0.0333771	conserved hypothetical protein
AFUA_5G02400	1438.66	0.241891	0.0850239	0.00444146	0.0238163	catabolite degradation protein, putative
AFUA_5G10570	16417.6	0.241277	0.076482	0.00160671	0.0102241	cofilin
AFUA_1G06110	7343.02	0.240434	0.0732838	0.00103493	0.00701199	conserved hypothetical protein
AFUA_4G06000	3165.21	0.240299	0.0937871	0.0104017	0.0469476	50S ribosomal protein L3
AFUA_6G03950	4304.45	0.239784	0.0918425	0.00903263	0.042314	phospholipid-translocating P-type ATPase, putative
AFUA_5G06420	2079.34	0.239397	0.0910473	0.00855433	0.0404568	MAP kinase kinase kinase SteC
AFUA_1G03890	2671.37	0.238982	0.0888064	0.00712273	0.034969	alpha/beta hydrolase, putative
AFUA_3G10600	3316.6	0.238569	0.090076	0.00808432	0.0387073	clathrin-coated vesicle protein, putative
AFUA_5G04060	3079.41	0.235313	0.090967	0.00968726	0.0446283	ubiquitin conjugating enzyme (UbcH), putative
AFUA_8G04500	7727.19	0.232383	0.0750248	0.00195218	0.0119307	mannosyltransferase PMTI
AFUA_6G06620	1723.17	0.230636	0.0826705	0.00527374	0.0274358	COPII vesicles protein Yip3, putative
AFUA_2G07670	4623.37	0.230055	0.090287	0.0108328	0.0484266	palmitoyltransferase SidR
AFUA_1G06250	1387.2	0.227691	0.0869995	0.00886659	0.0416239	CAIB/BAIF family enzyme
AFUA_6G09930	7308.38	0.227371	0.0696327	0.00109351	0.00737519	bZIP transcription factor AP-1/Yap1, putative
AFUA_6G12230	1673.49	0.226625	0.0870029	0.00919288	0.0429165	conserved hypothetical protein
AFUA_4G07710	13272.6	0.226118	0.0793304	0.00436743	0.0234618	pyruvate carboxylase, putative
AFUA_4G11290	2980.25	0.225563	0.0758639	0.00294662	0.0168357	proteasome activator subunit 4, putative
AFUA_1G02130	4527.25	0.225266	0.0841631	0.00743851	0.0362592	DUF221 domain protein, putative
AFUA_1G01720	4689.67	0.222285	0.0756378	0.00329476	0.0184341	protein kinase and ribonuclease Ire1, putative
AFUA_5G07140	1403.06	0.220795	0.0863306	0.0105412	0.0474086	translation elongation factor G2, putative
AFUA_1G09670	2695.62	0.220198	0.0816696	0.00701355	0.0345091	HLH transcription factor (GlcD gamma), putative
AFUA_7G03670	3175.94	0.218755	0.0723022	0.0024817	0.0145628	conserved hypothetical protein
AFUA_4G07150	30225.5	0.216209	0.0671538	0.00128368	0.00844621	cytochrome c subunit, putative
AFUA_5G13080	1965.37	0.215464	0.0813694	0.00809775	0.0387507	conserved hypothetical protein
AFUA_5G07450	16162.7	0.214328	0.0792435	0.00683709	0.0338092	conserved hypothetical protein
AFUA_2G10860	6672.1	0.21428	0.0725827	0.00315499	0.0178202	RING finger protein
AFUA_8G05160	3572.92	0.214089	0.0780398	0.00608184	0.0307007	peroxisomal membrane protein (Pex13), putative
AFUA_5G09200	2713.26	0.213659	0.0755509	0.00468374	0.024965	ubiquitin conjugating enzyme (UbcC), putative
AFUA_6G12740	10700.1	0.212961	0.0783809	0.00658755	0.0327573	dienelactone hydrolase family protein
AFUA_2G13370	2156.29	0.212335	0.0792795	0.00739937	0.0360881	phosphatidylinositol 4-kinase type II subunit alpha, putative
AFUA_3G10490	2925.63	0.207126	0.0792869	0.00899187	0.0421674	DNA damage response protein (Dap1), putative
AFUA_7G05920	67095.4	0.20701	0.0800165	0.00967885	0.0446283	stearic acid desaturase (SdeA), putative
AFUA_6G07520	3000.78	0.203842	0.0749726	0.00655017	0.0326444	cell wall integrity signaling protein Lsp1/Pil1, putative
AFUA_2G08850	4682.68	0.202128	0.0771787	0.0088199	0.0414484	phospholipid-transporting ATPase, putative
AFUA_2G10580	6188.26	0.183167	0.0673	0.00649555	0.0323903	conserved hypothetical protein
AFUA_1G05400	14081	-0.183599	0.0709007	0.0096107	0.044437	hypothetical protein
AFUA_1G10910	37966.8	-0.187531	0.0643815	0.0035819	0.0198533	tubulin beta, putative
AFUA_2G12380	2270.04	-0.191474	0.0737882	0.00946151	0.0438612	intracellular protein transport protein (Sat1), putative
AFUA_3G06340	3655.54	-0.195734	0.0742693	0.00840243	0.0398986	COX1 assembly protein Shy1, putative
AFUA_6G04730	3612.18	-0.196977	0.0771491	0.0106737	0.0478355	bifunctional purine biosynthetic protein Ade1, putative
AFUA_4G10410	18895	-0.199881	0.0768232	0.00927279	0.0431889	aspartate aminotransferase, putative
AFUA_3G12080	6944.13	-0.200632	0.0670625	0.00277413	0.0160459	ADP-ribosylation factor 6, putative
AFUA_3G08750	5423.73	-0.200755	0.0790381	0.0110861	0.0492863	conserved hypothetical protein
AFUA_7G05930	5924.99	-0.201901	0.0779623	0.00960524	0.0444349	metallopeptidase MepB
AFUA_6G06870	6044.11	-0.203736	0.0711884	0.00421075	0.0227575	casein kinase I homolog, putative
AFUA_3G10310	12558.6	-0.204085	0.070991	0.00404273	0.0220369	acetolactate synthase, large subunit, putative
AFUA_4G12160	4630.74	-0.204147	0.0727559	0.00501733	0.0263639	G2/M-specific cyclin NimE
AFUA_5G01910	3177.17	-0.204451	0.0723039	0.00468891	0.0249776	aldo-keto reductase (AKR), putative
AFUA_6G12890	3191.86	-0.206608	0.0750414	0.00590052	0.030012	vacuole-associated enzyme activator complex component (Vac14), putative
AFUA_7G05950	3977.83	-0.209008	0.0762568	0.00612823	0.0308702	cytokinesis EF-hand protein Cdc4, putative
AFUA_1G11120	3963.48	-0.209161	0.0726763	0.00400231	0.0218433	conserved hypothetical protein
AFUA_4G13270	2823.39	-0.212316	0.0807465	0.00855312	0.0404568	unfolded protein response protein Orm1, putative
AFUA_1G15450	4632.38	-0.212331	0.0835021	0.0109961	0.0489351	adenylosuccinate synthetase AdB
AFUA_2G04140	3055.9	-0.212377	0.0716198	0.00302356	0.017231	chromosome segregation protein Spc105, putative
AFUA_1G10630	41661.7	-0.212651	0.0832254	0.0106151	0.0476687	S-adenosylmethionine synthetase
AFUA_1G13580	2617.28	-0.212956	0.0765063	0.0053775	0.0278291	M protein repeat protein
AFUA_2G11060	18802	-0.213859	0.0758847	0.0048293	0.0255723	Acyl CoA binding protein family
AFUA_2G05690	3072.09	-0.2145	0.0829564	0.00971824	0.0446788	conserved hypothetical protein
AFUA_3G11830	16067.5	-0.215058	0.0771403	0.00530527	0.0275193	phosphoglucomutase PgmA
AFUA_4G11890	3931.43	-0.215645	0.0790817	0.00639391	0.0319731	serine/threonine protein kinase, putative
AFUA_1G13740	7891.74	-0.217162	0.0763618	0.00445713	0.0238716	pentafunctional polypeptide (AroM), putative
AFUA_7G05380	4459.78	-0.217531	0.0699491	0.00187188	0.011564	conserved hypothetical protein
AFUA_4G04070	14278.2	-0.218288	0.0831739	0.00867822	0.0409339	mucin family signaling protein Msb2, putative
AFUA_3G11030	2145.65	-0.220161	0.0834392	0.00832527	0.03969	histone chaperone ASF1, putative
AFUA_1G02550	32910.7	-0.220682	0.081042	0.00646808	0.0323259	tubulin alpha-1 subunit
AFUA_1G13980	2128.43	-0.220921	0.0797919	0.00562771	0.0288186	conserved hypothetical protein
AFUA_1G07090	5878.93	-0.223004	0.0775481	0.00403149	0.0219891	conserved hypothetical protein
AFUA_4G08300	2879.75	-0.223913	0.0795377	0.00487487	0.0257217	DNA mismatch repair protein Msh6, putative
AFUA_1G01740	4993.71	-0.224336	0.0881631	0.0109416	0.0487902	t-complex protein 1, beta subunit, putative
AFUA_2G07960	4991.68	-0.224473	0.0746815	0.00264942	0.0154755	translational activator, putative
AFUA_4G10350	96139.1	-0.22502	0.0883028	0.0108256	0.0484266	polyubiquitin UbiD/Ubi4, putative
AFUA_3G05480	3245.26	-0.225204	0.0802839	0.00503024	0.0264006	cystathionine gamma-synthase, putative
AFUA_1G11080	3566.69	-0.225607	0.0873969	0.0098397	0.0450046	serine/threonine protein kinase Kin1, putative
AFUA_4G12920	5825.59	-0.226274	0.0726037	0.00182972	0.0113588	histidyl-tRNA synthetase, mitochondrial precursor
AFUA_8G04140	1628.91	-0.22654	0.0876985	0.00978994	0.0448393	conserved hypothetical protein
AFUA_3G11360	10148.2	-0.227141	0.0799892	0.0045164	0.0241454	eukaryotic translation initiation factor 3 subunit EifCe, putative
AFUA_7G05370	13611.7	-0.22749	0.0683931	0.000880353	0.00613412	septin AspB
AFUA_5G08020	2405.84	-0.227614	0.0784753	0.00372626	0.0205256	HLH DNA binding protein (Penr2), putative
AFUA_4G07160	3014.45	-0.228245	0.0851319	0.00733859	0.0358507	ATP dependent RNA helicase (Dob1), putative
AFUA_3G08650	8399.29	-0.229013	0.0860046	0.00774929	0.0374199	C1 tetrahydrofolate synthase, putative
AFUA_2G12030	2524.85	-0.229219	0.0847918	0.00686522	0.0339295	histone acetyltransferase type b catalytic subunit, putative
AFUA_4G03970	1488.55	-0.229404	0.0814614	0.00486089	0.025708	GPI-anchor biosynthetic protein (Mcd4), putative
AFUA_8G04960	1328.95	-0.230082	0.0871648	0.0082999	0.0395903	small nuclear ribonucleoprotein SmG, putative
AFUA_5G03180	1270.55	-0.230248	0.0894146	0.0100221	0.0455345	translation initiation factor eIF4E3, putative
AFUA_5G10950	5229.33	-0.230526	0.0843517	0.00627754	0.0315029	conserved hypothetical protein
AFUA_2G16090	7449.64	-0.231479	0.078896	0.00334642	0.0186879	karyopherin alpha subunit, putative
AFUA_2G03290	15228.5	-0.231717	0.0712514	0.00114553	0.00768193	14-3-3 family protein ArtA, putative
AFUA_5G08380	3452.2	-0.232425	0.0916747	0.0112343	0.0498088	conserved hypothetical protein
AFUA_4G10970	2200.13	-0.232479	0.082725	0.00495001	0.0260564	conserved hypothetical protein
AFUA_1G09170	3418.04	-0.23262	0.0857699	0.00668513	0.0331499	protein kinase activator (Mob2), putative
AFUA_3G06250	6707.08	-0.233145	0.0778349	0.00274106	0.0159064	RNA polymerase II mediator complex component Srb8, putative
AFUA_4G13390	1003.54	-0.23324	0.0868468	0.0072389	0.0354404	actin-related protein ArpA
AFUA_3G08980	5178.56	-0.233995	0.0771583	0.00242412	0.0142978	threonine synthase Thr4, putative
AFUA_1G12090	1201.86	-0.234002	0.0868525	0.00705472	0.0346734	cation efflux family protein family
AFUA_7G05590	1723.05	-0.234228	0.079591	0.00325164	0.0182387	DUF890 domain protein
AFUA_1G03810	1413.21	-0.234236	0.0802252	0.00350332	0.0194541	oligosaccharyl transferase subunit Dad1, putative
AFUA_3G07830	5870.84	-0.234247	0.0845972	0.00562332	0.0288163	t-complex protein 1, delta subunit, putative
AFUA_5G12190	3986.06	-0.23502	0.081001	0.00371448	0.0204802	transcription initiation factor subunit (TAF30), putative
AFUA_3G04110	1547.96	-0.237026	0.0919842	0.00997154	0.0453976	rRNA processing protein Bystin, putative
AFUA_5G02030	2058.73	-0.238215	0.0863272	0.00579002	0.0295006	cleavage and polyadenylation specific factor 5
AFUA_4G07130	3686.62	-0.238216	0.0820968	0.00371199	0.0204802	diphosphomevalonate decarboxylase
AFUA_5G07720	1577.54	-0.238335	0.092485	0.00996588	0.045397	CCCH and RING finger protein (Znf183), putative
AFUA_1G06950	4258.03	-0.240287	0.0911029	0.00835118	0.0397709	lipoyltransferase and lipoate-protein ligase, putative
AFUA_6G03400	38938.4	-0.24034	0.092923	0.00969722	0.0446283	conserved hypothetical protein
AFUA_4G12760	2406.09	-0.240355	0.0812507	0.00309446	0.0175444	SAM binding motif containing protein
AFUA_5G13050	1328.16	-0.240744	0.0881496	0.00631268	0.0316559	kinesin family protein
AFUA_4G14230	9291.49	-0.240808	0.0767944	0.00171415	0.010792	MFS transporter, putative
AFUA_5G13850	2595.63	-0.240918	0.090155	0.0075341	0.0366248	small oligopeptide transporter, OPT family
AFUA_5G08600	1952.9	-0.24117	0.0883346	0.00632973	0.0317057	homoserine O-acetyltransferase
AFUA_1G09040	3963.7	-0.241234	0.0888124	0.00660309	0.0327979	intermediate filament protein (Mdm1), putative
AFUA_1G03560	1039.7	-0.241404	0.0905558	0.00768055	0.0372553	peroxisome biosynthesis protein (Peroxin-2), putative
AFUA_2G04170	5512.66	-0.241799	0.075661	0.00139437	0.00905424	conserved hypothetical protein
AFUA_5G11360	6409.98	-0.241846	0.0837499	0.00388047	0.0212828	AP-3 adaptor complex subunit beta, putative
AFUA_2G11790	2427.51	-0.242505	0.0906642	0.00747834	0.0364333	conserved hypothetical protein
AFUA_6G06680	2002.58	-0.243624	0.086351	0.00478261	0.0254398	MFS transporter, putative
AFUA_1G09050	3471.99	-0.243782	0.0788106	0.00197965	0.0120623	phospholipid methyltransferase
AFUA_4G02970	2408.9	-0.243832	0.0878233	0.00549654	0.0283134	plasma membrane channel protein (Aqy1), putative
AFUA_5G09860	2284.04	-0.243842	0.0920387	0.00806486	0.0386883	esterase, putative
AFUA_2G15650	1168.16	-0.244581	0.0890581	0.00602704	0.0304986	DUF323 domain protein
AFUA_5G02010	1992.95	-0.245527	0.0848433	0.00380496	0.0209314	a-pheromone processing metallopeptidase Ste23
AFUA_3G06922	1482.46	-0.246007	0.0884325	0.0054048	0.0279379	DEAD/DEAH box helicase, putative
AFUA_1G06200	1383.81	-0.246817	0.082613	0.00281154	0.0162412	Mn2+ homeostasis protein (Per1), putative
AFUA_1G16570	1243.84	-0.246875	0.0926769	0.00772578	0.0373728	MIND kinetochore complex component Mtw1, putative
AFUA_2G15170	10967.8	-0.246968	0.0806954	0.00220971	0.0132463	conserved hypothetical protein
AFUA_1G06710	6568.6	-0.24764	0.0814846	0.00237287	0.0140446	t-complex protein 1, eta subunit, putative
AFUA_2G16920	4523.18	-0.247974	0.0681654	0.000274951	0.00224813	actin monomer binding protein, putative
AFUA_6G02450	23772.1	-0.248037	0.0915477	0.00674102	0.0333771	ribosomal S30/ubiquitin fusion
AFUA_4G08140	5518.83	-0.248415	0.0946464	0.00867352	0.0409335	threonine dehydratase, biosynthetic
AFUA_6G02570	755.747	-0.248713	0.0943711	0.00840182	0.0398986	conserved hypothetical protein
AFUA_3G14350	1904.07	-0.24891	0.0955613	0.00919501	0.0429165	GTP binding protein Guf1, putative
AFUA_4G07435	27005.9	-0.249431	0.0971025	0.0102069	0.0462089	60S ribosomal protein L36
AFUA_2G08570	1034.01	-0.249527	0.0947059	0.00841971	0.0399263	small subunit of nuclear cap-binding protein complex
AFUA_2G13400	4496.5	-0.249552	0.0824754	0.00248002	0.0145626	membrane protein TMS1, putative
AFUA_5G10590	11597.5	-0.250073	0.0770376	0.00116993	0.00780187	stress response RCI peptide, putative
AFUA_5G06660	6192.61	-0.25075	0.0718363	0.000481995	0.00364612	UPF0187 domain membrane protein
AFUA_1G06530	2373.73	-0.251876	0.0892508	0.00477078	0.0253985	mitochondrial carrier protein (Ymc1), putative
AFUA_5G02920	1696.71	-0.252589	0.0985151	0.0103485	0.0467548	nitrogen metabolite repression regulator NmrA
AFUA_1G11920	1644.02	-0.253503	0.0830014	0.00225657	0.0134638	SH3 domain protein, putative
AFUA_3G12490	1169.58	-0.254394	0.100267	0.0111756	0.0495849	protein arginine methyltransferase RmtB
AFUA_3G10610	3557.52	-0.256313	0.0764474	0.000799988	0.00563475	conserved hypothetical protein
AFUA_1G06330	7634.78	-0.258094	0.0891907	0.003807	0.0209314	conserved hypothetical protein
AFUA_2G05740	2654	-0.258277	0.0715125	0.000304277	0.00244742	Rho GTPase ModA, putative
AFUA_2G13110	31529.1	-0.25844	0.0773559	0.000835017	0.00584446	cytochrome c
AFUA_4G03050	14263.8	-0.258592	0.0757815	0.00064409	0.00470256	profilin Pfy1, putative
AFUA_5G10460	665.074	-0.259213	0.101156	0.0103921	0.0469279	conserved hypothetical protein
AFUA_1G11540	2274.11	-0.259539	0.0974535	0.00773992	0.0374199	CORD and CS domain protein
AFUA_2G11850	62871.5	-0.259788	0.0932652	0.0053449	0.0276926	60S ribosomal protein L3
AFUA_1G13320	1813.46	-0.259876	0.0910198	0.00430158	0.0231499	6-phosphogluconate dehydrogenase family protein
AFUA_4G10730	2424.2	-0.260157	0.0871101	0.00282167	0.0162786	AAA family ATPase Pontin, putative
AFUA_1G17110	1308.32	-0.262374	0.101438	0.00969481	0.0446283	long chain fatty alcohol oxidase, putative
AFUA_6G08660	9051.09	-0.262963	0.0881417	0.00285049	0.0163811	M protein repeat protein
AFUA_4G10330	3041.42	-0.263266	0.0796308	0.000946102	0.00652067	CaaX farnesyltransferase beta subunit Ram1
AFUA_2G11810	1838.22	-0.263381	0.10282	0.0104199	0.0470058	pre-rRNA processing protein Rrp12, putative
AFUA_1G14090	3872.61	-0.263521	0.0893155	0.00317315	0.0178793	histidinol-phosphate aminotransferase
AFUA_1G06071	2382.76	-0.263978	0.0769888	0.000606295	0.00445384	LMBR1 domain protein
AFUA_5G03030	1510.05	-0.264308	0.0917923	0.00398409	0.0217572	C6 transcription factor, putative
AFUA_2G10440	25946.9	-0.264333	0.0992631	0.00774569	0.0374199	40S ribosomal protein S11
AFUA_1G06390	188708	-0.264339	0.0811614	0.00112616	0.00756672	translation elongation factor EF-1 alpha subunit , putative
AFUA_1G06790	5956.71	-0.264401	0.0857133	0.0020375	0.0123556	importin beta-3 subunit, putative
AFUA_6G04110	5279.71	-0.265358	0.0829245	0.00137431	0.00894359	CLPTM1 domain protein
AFUA_5G02170	3640.86	-0.265625	0.0807489	0.00100357	0.00684121	nuclear condensin complex subunit 3, putative
AFUA_2G14280	2673.11	-0.265754	0.0740498	0.00033214	0.00264286	kinesin family protein (KlpA), putative
AFUA_1G09800	7529.43	-0.265889	0.0877992	0.00245876	0.0144568	GTP-binding protein YchF
AFUA_4G03880	44675.6	-0.26699	0.0980854	0.00648857	0.0323737	60S ribosomal protein L7
AFUA_6G02910	9496.79	-0.267248	0.0944826	0.00467604	0.0249539	acetylglutamate kinase, putative
AFUA_5G11380	8559.45	-0.267576	0.0836821	0.00138609	0.00901366	rho-gdp dissociation inhibitor
AFUA_2G10300	26376.5	-0.267942	0.104667	0.0104688	0.0471872	40S ribosomal protein S17, putative
AFUA_8G05570	5772.63	-0.268019	0.073562	0.000269015	0.00221089	transcription factor (Sin3), putative
AFUA_2G04460	2605.23	-0.268468	0.102242	0.00864465	0.0408189	conserved hypothetical protein
AFUA_5G08190	2307.25	-0.268997	0.0833317	0.00124646	0.00824467	conserved hypothetical protein
AFUA_1G14730	7107.9	-0.269221	0.0882075	0.00227219	0.0135297	cell division cycle protein Cdc20, putative
AFUA_8G05680	2260.61	-0.26938	0.0843565	0.00140633	0.00911857	serine/threonine protein kinase, putative
AFUA_4G06700	4113.13	-0.270099	0.0720458	0.000177551	0.00153052	GPI anchored cell wall protein, putative
AFUA_5G02910	2873.11	-0.27038	0.103997	0.00932577	0.0433449	NAP family protein
AFUA_1G09140	1732.83	-0.27043	0.0922323	0.00336728	0.0187821	conserved hypothetical protein
AFUA_5G12840	2875.49	-0.270931	0.105336	0.0101098	0.04582	hydroxyacylglutathione hydrolase, putative
AFUA_5G13190	4886.81	-0.27097	0.083378	0.00115446	0.00772009	kinesin family protein
AFUA_5G06210	2255.66	-0.271213	0.0742352	0.000258758	0.0021314	sucrose transporter, putative
AFUA_2G07380	64722.5	-0.272018	0.0964336	0.00479066	0.0254586	60S ribosomal protein L18
AFUA_2G16710	622.117	-0.272274	0.0998117	0.00637424	0.0318927	conserved hypothetical protein
AFUA_4G06600	2084.25	-0.272648	0.0960043	0.00451202	0.0241364	RNA polymerase II mediator complex subunit Nut1, putative
AFUA_1G13390	1367.14	-0.272844	0.0845823	0.00125627	0.00829065	gamma tubulin MipA, putative
AFUA_4G08580	18774.2	-0.273515	0.0926994	0.00317203	0.0178793	mitochondrial peroxiredoxin Prx1, putative
AFUA_3G08470	15649.9	-0.27401	0.0986574	0.00547979	0.0282598	glucose-6-phosphate 1-dehydrogenase
AFUA_5G05880	3063.34	-0.274134	0.078558	0.000483777	0.00365028	acyltransferase, putative
AFUA_1G11710	34188	-0.274373	0.105315	0.0091803	0.0428928	60S ribosomal protein L1
AFUA_5G03090	1954.52	-0.274648	0.102477	0.00735993	0.0359155	small nucleolar ribonucleoprotein complex subunit (Pwp2), putative
AFUA_1G09930	1782.04	-0.274874	0.0825537	0.000869593	0.00607214	glycerol dehydrogenase Gcy1, putative
AFUA_5G05450	56593.9	-0.275249	0.102565	0.00728257	0.0356161	40S ribosomal protein S3Ae
AFUA_2G12120	714.999	-0.275482	0.0986179	0.00521531	0.0271795	conserved hypothetical protein
AFUA_5G13920	8433.78	-0.276428	0.0892471	0.00195268	0.0119307	Hsp90 binding co-chaperone (Sba1), putative
AFUA_5G11040	3647.05	-0.276754	0.0812466	0.000658397	0.00477741	pantoate--beta-alanine ligase
AFUA_7G05600	2199.17	-0.276808	0.107467	0.0100025	0.045492	TPR domain protein
AFUA_2G03110	3319.14	-0.277851	0.10116	0.00602078	0.0304843	alkaline phosphatase Pho8
AFUA_6G08880	11583.1	-0.278018	0.0708245	8.65672e-05	0.000813202	ubiquitin-protein ligase Ufd4, putative
AFUA_6G08900	981.691	-0.278243	0.10143	0.00608423	0.0307007	ATP dependent RNA helicase, putative
AFUA_2G12930	2606.44	-0.278596	0.108852	0.0104852	0.0472287	conserved hypothetical protein
AFUA_7G05880	1971.06	-0.279033	0.109431	0.0107765	0.0482477	conserved hypothetical protein
AFUA_6G10620	1039.53	-0.279569	0.0942379	0.00301078	0.0171692	nuclear pore complex subunit, putative
AFUA_8G06550	2748.27	-0.279799	0.0821064	0.00065498	0.00476038	carbonic anhydrase family protein
AFUA_3G00590	16664.3	-0.280163	0.0771341	0.000281061	0.00228757	Asp-hemolysin
AFUA_2G14990	10173.3	-0.280326	0.0810001	0.000538545	0.00401584	tubulin subunit TubB
AFUA_6G13180	1652.2	-0.280458	0.0978746	0.0041638	0.0225723	CECR1 family adenosine deaminase, putative
AFUA_5G12570	1009.39	-0.281178	0.0978699	0.0040662	0.0221241	U6 small nuclear ribonucleoprotein (Lsm3), putative
AFUA_3G13400	4690.81	-0.281727	0.104908	0.00724265	0.0354404	nucleolar protein nop5
AFUA_8G05600	69045.6	-0.282132	0.0757358	0.000195152	0.0016661	conserved hypothetical protein
AFUA_1G16523	23753.3	-0.282574	0.106674	0.00807405	0.0386883	40S ribosomal protein S25, putative
AFUA_1G09550	1743.39	-0.283711	0.0883364	0.00131948	0.00864364	dynein light chain (Tctex1), putative
AFUA_4G06060	523.32	-0.284543	0.108614	0.00879876	0.0414027	conserved hypothetical protein
AFUA_4G06940	6483.76	-0.284786	0.105371	0.00687802	0.0339738	sphingolipid desaturase, putative
AFUA_6G02190	4031.94	-0.285817	0.0822494	0.000510859	0.00381899	transcriptional activator (PtaC), putative
AFUA_3G13980	1603.34	-0.28607	0.104431	0.00615674	0.0309963	MFS glucose transporter, putative
AFUA_6G00640	1543.88	-0.286802	0.111128	0.00985649	0.0450176	integral membrane protein
AFUA_1G11450	4743	-0.287058	0.0855009	0.00078689	0.00556453	myosin class II heavy chain (MHC), putative
AFUA_2G08060	6249.99	-0.287119	0.0920637	0.00181653	0.0113006	involucrin repeat protein
AFUA_4G07730	28542.1	-0.288214	0.11168	0.00985958	0.0450176	60S ribosomal protein L11
AFUA_5G08170	5603.26	-0.288306	0.109127	0.0082438	0.0393861	autophagocytosis protein Aut1, putative
AFUA_1G10400	2250.01	-0.28923	0.0855193	0.00071949	0.00516176	conserved hypothetical protein
AFUA_8G03890	634.725	-0.290171	0.109601	0.00810871	0.0387823	peptidyl-prolyl cis-trans isomerase, putative
AFUA_6G11190	4627.66	-0.290429	0.0795434	0.000261021	0.00214805	protein kinase (VPS15), putative
AFUA_4G11340	7209.78	-0.290825	0.0749371	0.000104059	0.000957298	saccharopine dehydrogenase Lys9, putative
AFUA_5G07290	1603.88	-0.290887	0.093388	0.00184059	0.0114024	NADPH-dependent FMN/FAD containing oxidoreductase, putative
AFUA_2G17100	1266.89	-0.291027	0.0842453	0.000551271	0.004097	conserved hypothetical protein
AFUA_2G03000	1759.61	-0.291252	0.105023	0.00555054	0.0284925	nucleoside transporter, putative
AFUA_1G12890	34551.1	-0.291739	0.108053	0.00693462	0.0341964	60S ribosomal protein L5, putative
AFUA_1G17020	486.761	-0.292637	0.109606	0.00758736	0.0368233	UDP-glucose dehydrogenase
AFUA_6G03180	2116.32	-0.293194	0.098589	0.00294035	0.0168106	hypothetical protein
AFUA_4G10550	2417.98	-0.293263	0.109666	0.00749187	0.0364594	small nucleolar ribonucleoprotein complex component (Utp5), putative
AFUA_1G05160	1204.15	-0.293279	0.0947764	0.00197194	0.0120318	DNA-directed RNA polymerase I, II, and III subunit Rpb6
AFUA_1G09200	1794.57	-0.293473	0.110115	0.00769538	0.0373069	ribosome biogenesis protein Erb1, putative
AFUA_1G16240	559.185	-0.29414	0.104519	0.00488933	0.0257674	TIM barrel metal-dependent hydrolase, putative
AFUA_3G11620	1051.98	-0.294611	0.101854	0.00382218	0.0210019	conserved hypothetical protein
AFUA_3G06550	3836.52	-0.295235	0.0820434	0.000320025	0.0025602	phosphoserine phosphatase
AFUA_6G00620	2430.37	-0.295303	0.0941524	0.00171012	0.0107819	GPI anchored hypothetical protein
AFUA_7G01280	1334.28	-0.295749	0.0872107	0.000695885	0.00501669	DNA damage response protein RcaA
AFUA_6G07390	3947.24	-0.296467	0.111704	0.00795323	0.038203	isocitrate dehydrogenase LysB
AFUA_4G10010	6382.9	-0.297831	0.073899	5.57177e-05	0.000556988	Hsp90 co-chaperone Cdc37
AFUA_2G16790	666.252	-0.29796	0.107003	0.00535961	0.0277527	glucosyltransferase
AFUA_6G12840	1999.89	-0.29834	0.101955	0.00343138	0.0191263	kinesin family protein
AFUA_5G08960	1031.25	-0.298493	0.0974521	0.00219148	0.0131459	triglyceride lipase-cholesterol esterase, putative
AFUA_6G08330	2103.28	-0.29913	0.100381	0.00288312	0.0165407	conserved hypothetical protein
AFUA_2G15680	1780.42	-0.299505	0.0880979	0.00067465	0.00488339	transcription initiation factor iia small chain
AFUA_3G06470	3535.76	-0.299947	0.0851155	0.000425083	0.0032684	DHHC zinc finger membrane protein, putative
AFUA_3G12290	838.36	-0.300277	0.108467	0.00563382	0.0288203	pre-mRNA splicing factor Dim1
AFUA_3G09060	1613.08	-0.300594	0.0957528	0.00169368	0.0106934	conserved hypothetical protein
AFUA_2G03450	3574.26	-0.302454	0.108005	0.00510429	0.0266634	conserved hypothetical protein
AFUA_2G16040	2243.81	-0.303399	0.114904	0.00827966	0.0395149	rRNA biogenesis protein RRP5, putative
AFUA_6G12420	2040.03	-0.303544	0.0833249	0.000269588	0.00221241	SprT family metallopeptidase, putative
AFUA_6G06920	1492.44	-0.304575	0.0867565	0.000446944	0.00341288	methionyl-tRNA formyltransferase family protein, putative
AFUA_2G07800	23529.5	-0.305072	0.112914	0.00689638	0.0340415	GPI anchored protein, putative
AFUA_4G12450	20999.6	-0.305126	0.0806676	0.000155256	0.00135674	conserved lysine-rich protein, putative
AFUA_1G07440	69890.2	-0.305188	0.120406	0.0112555	0.0498651	molecular chaperone Hsp70
AFUA_5G10520	891.203	-0.30564	0.1196	0.0106026	0.0476368	alpha-1,2-mannosidase family protein
AFUA_2G12910	13077.9	-0.306526	0.111637	0.00603764	0.0305349	PtaB protein, putative
AFUA_6G03770	13535.1	-0.307235	0.10016	0.00215897	0.0129684	oxidoreductase (Msc7), putative
AFUA_3G11870	1392.79	-0.308102	0.112111	0.00599234	0.0303749	F-box and WD40 domain protein, putative
AFUA_1G06780	29944.8	-0.308265	0.0865816	0.000370285	0.00290481	CBS and PB1 domain protein
AFUA_6G02670	1920.39	-0.308391	0.0774255	6.80319e-05	0.000659272	G2-specific protein kinase NimA, putative
AFUA_7G02350	6202.37	-0.308842	0.0812781	0.000144804	0.00127668	C2 domain protein
AFUA_3G06060	465.775	-0.309277	0.120153	0.010052	0.0456236	Flap endonuclease Rad27, putative
AFUA_4G06410	3033.9	-0.309561	0.0811509	0.000136383	0.00120843	conserved hypothetical protein
AFUA_2G02730	7893.21	-0.309575	0.0937134	0.000955104	0.00657632	C2H2 finger domain protein, putative
AFUA_5G13540	3125.53	-0.309725	0.0798487	0.000104931	0.000963326	vacuolar armadillo repeat protein Vac8, putative
AFUA_4G12250	3124.27	-0.310019	0.0786225	8.04243e-05	0.000759506	exosome complex exonuclease exoribonuclease (Rrp44), putative
AFUA_1G09510	3384.86	-0.310042	0.104828	0.0031003	0.0175559	GPI anchored serine-threonine rich protein
AFUA_2G12880	1665.46	-0.311459	0.103366	0.00258532	0.015121	pre-rRNA processing protein Tsr1, putative
AFUA_8G05610	79389.9	-0.311704	0.104604	0.00288385	0.0165407	cell wall glucanase (Scw11), putative
AFUA_6G06990	811.965	-0.311946	0.105849	0.00320778	0.0180268	von Willebrand and RING finger domain protein
AFUA_2G04310	14175.2	-0.31204	0.110992	0.00493319	0.0259832	argininosuccinate synthase
AFUA_2G11150	14661.3	-0.312618	0.0693341	6.5176e-06	8.23587e-05	secretory pathway gdp dissociation inhibitor
AFUA_2G13580	1528.76	-0.313735	0.10129	0.00195231	0.0119307	conserved hypothetical protein
AFUA_1G16750	1335.65	-0.314057	0.101527	0.00197926	0.0120623	mitochondrial cation transporter, putative
AFUA_2G11270	376.089	-0.315441	0.119085	0.008076	0.0386883	alpha-1,3-glucan synthase Ags2
AFUA_5G09890	835.198	-0.315547	0.0992441	0.00147528	0.00950679	C6 finger domain protein, putative
AFUA_5G08370	7151.67	-0.31803	0.0731533	1.37738e-05	0.000161226	polyubiquitin binding protein (Doa1/Ufd3), putative
AFUA_4G04670	14072.2	-0.31832	0.0813281	9.07735e-05	0.000846458	calcium permease family membrane transporter
AFUA_3G06650	1238.5	-0.319419	0.108364	0.00320206	0.018006	aminoalcoholphosphotransferase
AFUA_7G01850	848.058	-0.320338	0.0967259	0.000926928	0.00641708	DNA-directed RNA polymerase III subunit Rpc34, putative
AFUA_2G11910	557.295	-0.320363	0.111466	0.00405186	0.0220612	hypothetical protein
AFUA_6G08510	2078.43	-0.320925	0.113797	0.00480025	0.0254791	cell wall glucanase, putative
AFUA_6G10440	1419.46	-0.321606	0.114515	0.00497865	0.0261895	conserved hypothetical protein
AFUA_3G10250	2454.05	-0.321792	0.0914368	0.000432711	0.00331274	cell division control protein (Cdc15), putative
AFUA_6G07950	414.39	-0.323024	0.113565	0.00444961	0.0238456	fungal specific transcription factor, putative
AFUA_4G04260	886.53	-0.323768	0.121595	0.00775234	0.0374199	queuine tRNA-ribosyltransferase
AFUA_4G06420	828.482	-0.324038	0.116625	0.00546178	0.0281833	fungal specific transcription factor, putative
AFUA_6G06930	340.242	-0.324621	0.126441	0.010247	0.0463669	short chain dehydrogenase, putative
AFUA_6G13390	2920.01	-0.32504	0.119826	0.00667587	0.0331224	FAD dependent oxidoreductase, putative
AFUA_3G10510	700.743	-0.325069	0.0992701	0.00105814	0.00715289	conserved hypothetical protein
AFUA_1G13070	954.502	-0.325102	0.103833	0.00174209	0.0109292	U3 small nucleolar ribonucleoprotein protein IMP4, putative
AFUA_2G02470	11478.8	-0.325106	0.0979181	0.000899567	0.00625199	PA and RING finger domain protein
AFUA_3G09600	3875.67	-0.325188	0.111888	0.00365639	0.0202033	pre-rRNA processing nucleolar protein Sik1, putative
AFUA_5G13510	5616.43	-0.325804	0.0710083	4.46954e-06	5.85931e-05	cell cycle control protein (Cwf8), putative
AFUA_6G13380	4374.89	-0.325824	0.12379	0.00848669	0.0401797	arrestin (or S-antigen), N-terminal domain protein
AFUA_5G11920	4082.06	-0.326413	0.088179	0.000214157	0.00180878	vacuolar ATP synthase subunit D, putative
AFUA_3G12820	2067.83	-0.326505	0.0786497	3.30473e-05	0.00034957	kinesin family protein
AFUA_2G08410	1470.68	-0.327043	0.090786	0.000315355	0.00252739	peroxisomal membrane protein Pex17, putative
AFUA_1G16310	420.734	-0.327053	0.125617	0.00922605	0.0429937	glucose-inducible SAM-dependent methyltransferase Rrg1, putative
AFUA_5G03010	4177.85	-0.327293	0.109669	0.00284169	0.0163426	conserved hypothetical protein
AFUA_7G04500	1965.21	-0.328068	0.0965142	0.000675904	0.00488849	ATP phosphoribosyltransferase His1, putative
AFUA_2G03900	971.306	-0.329016	0.0977291	0.000760966	0.00541131	acetamidase/formamidase family protein
AFUA_2G17000	17766.4	-0.329044	0.0913163	0.000314145	0.00252281	PT repeat family protein
AFUA_3G11260	39421.1	-0.329353	0.120001	0.00605886	0.0306074	ubiquitin (UbiC), putative
AFUA_6G04310	2519.04	-0.329417	0.105236	0.00174638	0.0109407	mRNA binding protein Pumilio 2, putative
AFUA_2G09080	843.084	-0.329694	0.105568	0.00178988	0.0111739	arginine N-methyltransferase (Rmt2), putative
AFUA_2G03730	1794.83	-0.331158	0.108396	0.00224993	0.0134422	Ctr copper transporter family protein
AFUA_3G11730	2876.96	-0.33125	0.0720867	4.3242e-06	5.68214e-05	conserved hypothetical protein
AFUA_4G14250	13793.9	-0.332055	0.105165	0.00159149	0.0101418	hypothetical protein
AFUA_2G15180	7096.71	-0.332149	0.0954815	0.000503897	0.00377647	conserved hypothetical protein
AFUA_4G11450	3648.88	-0.332588	0.0825233	5.57238e-05	0.000556988	Rho guanyl nucleotide exchange factor, putative
AFUA_3G09320	22032.5	-0.333132	0.092625	0.000322445	0.00257333	serine hydroxymethyltransferase, putative
AFUA_3G12300	12234.3	-0.333934	0.128224	0.00920611	0.0429232	60S ribosomal protein L22, putative
AFUA_5G02520	1472.96	-0.33424	0.0893485	0.000183396	0.0015748	DNA replication licensing factor Mcm5, putative
AFUA_5G03990	3217.71	-0.334752	0.0836394	6.27233e-05	0.0006152	vacuolar aspartyl aminopeptidase Lap4, putative
AFUA_1G03640	355.202	-0.335212	0.125066	0.00735581	0.0359151	conserved hypothetical protein
AFUA_2G05950	3735.09	-0.335914	0.100174	0.000798499	0.00562872	snRNP and snoRNP protein (Snu13), putative
AFUA_5G03490	29813	-0.336341	0.0978575	0.000588092	0.00433803	nucleoside diphosphate kinase
AFUA_5G11030	1622.25	-0.336466	0.0951412	0.000405475	0.00313117	acyltransferase, putative
AFUA_2G16530	5806.37	-0.337698	0.0948088	0.000368208	0.00289106	cyanate hydratase, putative
AFUA_6G13440	1221.32	-0.337852	0.114247	0.00310452	0.0175686	choline sulfatase, putative
AFUA_3G12720	598.078	-0.338035	0.101912	0.000910129	0.00632046	sugar transporter-like protein
AFUA_4G11730	8515.74	-0.338696	0.0850555	6.83217e-05	0.000660993	glycerol dehydrogenase (GldB), putative
AFUA_7G00580	3725.62	-0.339043	0.096447	0.0004392	0.00335664	conserved hypothetical protein
AFUA_1G10780	2232.85	-0.3395	0.0959819	0.000404515	0.00312647	glycine cleavage system T protein
AFUA_3G14140	4114.31	-0.340014	0.131481	0.00970897	0.0446592	metacaspase CasB
AFUA_5G05910	2466.24	-0.340108	0.0899044	0.000154951	0.0013554	conserved hypothetical protein
AFUA_3G00740	763.602	-0.340383	0.134054	0.0111124	0.0493514	2-dehydropantoate 2-reductase family protein, putative
AFUA_3G12280	571.971	-0.340533	0.109547	0.00188008	0.0115892	recombination hotspot-binding protein (Translin), putative
AFUA_2G03200	807.033	-0.340889	0.129305	0.00838087	0.0398483	conserved hypothetical protein
AFUA_3G06580	421.787	-0.341656	0.128536	0.00785911	0.0378326	ribosomal assembly complex component Ipi3, putative
AFUA_1G07140	1283.2	-0.341754	0.117043	0.00350137	0.0194541	c-24(28) sterol reductase
AFUA_7G05800	3361.21	-0.34197	0.112657	0.00240137	0.0141944	fructose-2,6-bisphosphatase
AFUA_4G14050	5646.6	-0.34214	0.0807285	2.25368e-05	0.000249673	hypothetical protein
AFUA_4G07570	776.585	-0.34304	0.125497	0.00626755	0.0314829	60S ribosome biogenesis protein Mak11, putative
AFUA_1G10220	5875.23	-0.343569	0.110221	0.00182643	0.0113525	conserved hypothetical protein
AFUA_7G05890	1123.1	-0.343712	0.113555	0.0024713	0.0145209	conserved hypothetical protein
AFUA_3G08500	2853.68	-0.344244	0.0926639	0.000203221	0.0017267	morphogenesis protein (Msb1), putative
AFUA_6G02680	1310.07	-0.3444	0.0913285	0.000162593	0.0014153	ankyrin repeat and BTB/POZ domain protein
AFUA_2G12530	3306.87	-0.344636	0.124198	0.0055219	0.0284111	carnitine acetyl transferase
AFUA_5G07710	13501.9	-0.345222	0.0953829	0.000295362	0.00238218	nuclear migration protein (ApsA), putative
AFUA_7G01410	4494.01	-0.346523	0.0776521	8.10081e-06	9.92629e-05	UPF0183 domain protein
AFUA_1G07280	3846.01	-0.346928	0.101313	0.000616318	0.00452	conserved hypothetical protein
AFUA_2G11900	4695.65	-0.347367	0.0750161	3.64663e-06	4.85635e-05	pyruvate dehydrogenase kinase
AFUA_1G04760	641.127	-0.347373	0.107236	0.00119811	0.00796591	conserved hypothetical protein
AFUA_3G11590	6260.97	-0.347392	0.0997426	0.000496041	0.00372701	Taz1-interacting factor 1 (TAF1), putative
AFUA_5G06320	9960.26	-0.347793	0.0777882	7.78453e-06	9.6026e-05	membrane biogenesis protein (Yop1), putative
AFUA_2G15510	916.216	-0.348134	0.103551	0.000773919	0.00549026	DUF866 domain protein
AFUA_4G12710	6384.05	-0.348231	0.0846178	3.86618e-05	0.000399925	conserved hypothetical protein
AFUA_2G07730	3084.31	-0.3493	0.0951865	0.000242889	0.00201938	nuclear migration protein, putative
AFUA_4G09970	836.041	-0.349473	0.0948375	0.000228736	0.00191424	conserved hypothetical protein
AFUA_2G03850	3264.16	-0.349895	0.106337	0.00100038	0.0068299	conserved hypothetical protein
AFUA_1G06220	749.028	-0.35048	0.134295	0.00905998	0.0423975	ATP-dependent RNA helicase , putative
AFUA_1G12180	6941.14	-0.351134	0.0682923	2.72365e-07	4.4068e-06	GTP-binding protein Sey1, putative
AFUA_2G09570	2236.28	-0.351604	0.130885	0.00722357	0.0353859	serine/threonine protein kinase
AFUA_5G00980	726.863	-0.351848	0.135102	0.00920601	0.0429232	MFS multidrug transporter, putative
AFUA_1G03390	25822.5	-0.352188	0.113194	0.00186217	0.0115121	60S ribosomal protein L12
AFUA_4G04230	5968.9	-0.352277	0.111456	0.00157401	0.0100592	hypothetical protein
AFUA_2G11300	6381.45	-0.352361	0.0929026	0.00014896	0.00130685	methylenetetrahydrofolate reductase, putative
AFUA_3G13110	34314.5	-0.352954	0.135721	0.00930668	0.0432788	extracellular serine-threonine rich protein
AFUA_1G05410	1129.56	-0.353666	0.108981	0.0011737	0.00782118	ribosome biogenesis protein Kri1
AFUA_1G13940	2897.72	-0.354054	0.0995586	0.00037621	0.0029461	SUN domain protein (Adg3), putative
AFUA_3G06030	32277.9	-0.354303	0.0717613	7.92338e-07	1.1787e-05	ubiquitin conjugating enzyme (UbcD), putative
AFUA_2G01470	346.617	-0.354408	0.118337	0.00274525	0.0159099	hypothetical protein
AFUA_2G16950	1061.37	-0.354653	0.10555	0.000779291	0.00551956	conserved hypothetical protein
AFUA_2G08950	609.522	-0.355588	0.103913	0.000621687	0.00455562	isochorismatase family hydrolase, putative
AFUA_2G10100	34937.2	-0.356206	0.128981	0.00575027	0.0293316	60S acidic ribosomal protein P2/allergen Asp F 8
AFUA_3G09950	910.217	-0.35652	0.110949	0.00131183	0.00860621	Phospholipid
AFUA_6G04470	9272.24	-0.356991	0.121285	0.00324632	0.0182204	conserved hypothetical protein
AFUA_5G12920	1046.71	-0.357208	0.118214	0.00251352	0.0147301	iron-regulated transporter, putative
AFUA_2G03170	1339.49	-0.359395	0.0897571	6.22568e-05	0.000612944	cyclic nucleotide-binding domain protein
AFUA_5G04170	42640.1	-0.359999	0.11107	0.00119037	0.00792034	molecular chaperone and allergen Mod-E/Hsp90/Hsp1
AFUA_4G08930	1843.03	-0.360527	0.106721	0.000729576	0.0052131	nucleolar GTPase, putative
AFUA_3G09050	1097.31	-0.361006	0.0922614	9.12098e-05	0.000849636	exonuclease, putative
AFUA_5G07250	323.574	-0.36139	0.131777	0.00609844	0.0307549	DUF300 domain protein, putative
AFUA_4G10340	17507.5	-0.361457	0.0826595	1.22642e-05	0.000145663	C6 finger domain protein, putative
AFUA_1G17550	3407.2	-0.361594	0.0739761	1.01876e-06	1.49306e-05	HET domain protein
AFUA_5G02460	557.923	-0.362581	0.130906	0.0056093	0.028761	conserved hypothetical protein
AFUA_4G11110	449.343	-0.363076	0.116928	0.00190204	0.0116774	C2 domain protein
AFUA_6G11310	5497.26	-0.363793	0.10918	0.000862077	0.00602912	bifunctional pyrimidine biosynthesis protein (PyrABCN), putative
AFUA_3G10910	1623.2	-0.365267	0.0967191	0.000158998	0.00138671	glutaminase, putative
AFUA_1G11090	2286.67	-0.365282	0.0977461	0.000186189	0.0015957	histone-lysine N-methyltransferase Clr4
AFUA_1G09320	940.041	-0.366614	0.140676	0.00915807	0.0428115	nucleolus protein required for cell viability, putative
AFUA_4G00360	1897.6	-0.366973	0.0813559	6.46104e-06	8.17601e-05	hypothetical protein
AFUA_4G12380	822.011	-0.367432	0.114131	0.00128459	0.00844621	hypothetical protein
AFUA_4G12700	1043.37	-0.367493	0.0911769	5.5646e-05	0.000556988	conserved hypothetical protein
AFUA_3G08920	626.175	-0.36797	0.131535	0.00514995	0.0268703	hypothetical protein
AFUA_8G04380	1285.99	-0.368118	0.128925	0.00429968	0.0231499	conserved hypothetical protein
AFUA_3G11640	2465.75	-0.369123	0.101823	0.00028879	0.00233977	homoserine dehydrogenase
AFUA_6G09160	18605.1	-0.369148	0.0861575	1.83093e-05	0.000206962	ubiquitin conjugating enzyme Ubc8, putative
AFUA_5G12940	448.398	-0.370178	0.136381	0.00664156	0.0329706	arylsulfatase, putative
AFUA_5G03240	10193	-0.370202	0.0883035	2.76037e-05	0.000296216	pyruvate dehydrogenase kinase, putative
AFUA_1G15000	4854.8	-0.370709	0.0935507	7.41225e-05	0.000708264	2-isopropylmalate synthase
AFUA_4G12870	3513.35	-0.370746	0.116365	0.00144227	0.00933122	methylmalonate-semialdehyde dehydrogenase, putative
AFUA_2G10190	1240.02	-0.371406	0.109911	0.000727084	0.00520653	conserved hypothetical protein
AFUA_2G03610	8155.33	-0.371542	0.125589	0.00309233	0.0175444	IMP dehydrogenase, putative
AFUA_6G07780	5965.66	-0.372141	0.0855722	1.36854e-05	0.000160614	Copper fist DNA binding domain protein
AFUA_2G06050	1040.3	-0.372903	0.0958339	9.97741e-05	0.000922651	conserved hypothetical protein
AFUA_3G13430	1240.74	-0.373165	0.0826903	6.39753e-06	8.11875e-05	conserved hypothetical protein
AFUA_6G01910	1130.98	-0.374023	0.136962	0.00631714	0.0316604	C2H2 finger domain protein, putative
AFUA_7G06440	609.722	-0.374327	0.119899	0.00179608	0.0112047	F-box domain protein
AFUA_1G05240	3584.64	-0.374675	0.111678	0.000793749	0.00559968	PHD finger and BAH domain protein (Snt2), putative
AFUA_6G08360	92868.9	-0.374944	0.072107	1.99467e-07	3.33545e-06	thiazole biosynthesis enzyme
AFUA_1G12940	3375.85	-0.375687	0.0987554	0.000142251	0.00125917	MAP kinase SakA
AFUA_3G05980	1238.08	-0.375956	0.103464	0.000279406	0.00227645	conserved hypothetical protein
AFUA_4G11190	2764.05	-0.376349	0.0891141	2.40826e-05	0.000263741	kynurenine aminotransferase, putative
AFUA_5G03830	197.801	-0.376752	0.148651	0.0112619	0.0498684	conidiation-specific protein Con-10, putative
AFUA_2G13150	668.654	-0.377219	0.111661	0.000729473	0.0052131	conserved hypothetical protein
AFUA_4G08600	1765.06	-0.377772	0.101113	0.000186872	0.00160002	aldehyde dehydrogenase, putative
AFUA_3G12170	1122.16	-0.378147	0.132503	0.00431899	0.0232296	MFS sugar transporter, putative
AFUA_8G00962	4772.59	-0.378692	0.095945	7.91471e-05	0.000749832	cytochrome P450, putative
AFUA_1G17400	1377.7	-0.378924	0.0893555	2.22882e-05	0.000247227	peptidase S41 family protein
AFUA_1G16480	5323.86	-0.379042	0.110863	0.0006285	0.00460176	acid phosphatase, putative
AFUA_6G01950	7215.04	-0.379202	0.0827738	4.62355e-06	6.01332e-05	conserved hypothetical protein
AFUA_3G12550	8099.27	-0.380412	0.07377	2.51302e-07	4.1171e-06	sensor histidine kinase/response regulator, putative
AFUA_3G03600	359.694	-0.380954	0.116352	0.00105977	0.00715303	carboxylesterase, putative
AFUA_2G02810	300.993	-0.380963	0.136723	0.00532987	0.0276309	alcohol dehydrogenase, zinc-containing, putative
AFUA_1G10030	392.741	-0.381397	0.145391	0.00870973	0.0410391	hypothetical protein
AFUA_1G04370	1408.73	-0.381519	0.149822	0.0108815	0.0485953	ribosome assembly and transport protein Srp40, putative
AFUA_1G10012	2793.39	-0.381541	0.127774	0.00282597	0.0162823	conserved hypothetical protein
AFUA_2G11890	956.716	-0.381597	0.107925	0.000406626	0.00313608	hypothetical protein
AFUA_5G13840	4921.94	-0.383218	0.12081	0.00151358	0.00971489	NUDIX domain, putative
AFUA_1G10440	1679.5	-0.383647	0.119285	0.00129888	0.00853383	conserved hypothetical protein
AFUA_1G03035	1465.07	-0.384003	0.107359	0.000347806	0.0027503	HD superfamily hydrolase, putative
AFUA_4G09060	10345.1	-0.385502	0.0755359	3.33325e-07	5.3332e-06	phosphatidate cytidylyltransferase, putative
AFUA_4G11330	5366.88	-0.385596	0.100081	0.000116757	0.00105879	Aha1 domain family
AFUA_1G12070	8328.21	-0.38776	0.0771179	4.95243e-07	7.68881e-06	glycine cleavage system H protein
AFUA_5G10940	26699.2	-0.387769	0.0763023	3.73464e-07	5.92217e-06	conserved hypothetical protein
AFUA_4G13080	494.571	-0.387846	0.102428	0.000152767	0.00133761	MFS monosaccharide transporter, putative
AFUA_7G01860	13475.1	-0.388666	0.0941543	3.65986e-05	0.000381689	heat shock protein (Sti1), putative
AFUA_5G08090	43577.1	-0.389991	0.0727725	8.36674e-08	1.50062e-06	pyridoxine biosynthesis protein
AFUA_4G09810	12534.3	-0.390294	0.107385	0.000278493	0.00227291	hypothetical protein
AFUA_6G06820	367.632	-0.390387	0.119714	0.00111022	0.00748221	DNA 3'-phosphatase Tpp1, putative
AFUA_4G09510	1605.27	-0.390602	0.142853	0.00625147	0.0314376	conserved hypothetical protein
AFUA_2G04540	434.687	-0.390679	0.13638	0.00417491	0.0226188	conserved hypothetical protein
AFUA_3G01820	367.923	-0.391327	0.13548	0.00387147	0.0212465	amino acid permease
AFUA_8G05040	1060.06	-0.391485	0.132285	0.00308222	0.0175092	dihydrodipicolinate synthetase family protein
AFUA_8G04570	10482.9	-0.391794	0.106722	0.000241458	0.00201125	PWWP domain protein
AFUA_5G14680	121508	-0.393973	0.11721	0.000775861	0.00549965	conserved hypothetical protein
AFUA_5G14410	368.954	-0.395785	0.140635	0.00488875	0.0257674	cysteine dioxygenase, putative
AFUA_7G01695	1416.36	-0.396126	0.130152	0.00233792	0.0138562	conserved hypothetical protein
AFUA_2G04400	596.327	-0.396257	0.141481	0.00509787	0.0266535	conserved hypothetical protein
AFUA_1G04620	16594.3	-0.396367	0.0724373	4.45345e-08	8.41145e-07	alcohol dehydrogenase, zinc-containing, putative
AFUA_2G15970	8103.35	-0.396445	0.0770967	2.71564e-07	4.4068e-06	phosphatidylethanolamine methyltransferase
AFUA_7G04700	1005.01	-0.396542	0.108049	0.000242534	0.00201832	conserved hypothetical portein
AFUA_2G16960	1429.96	-0.396644	0.110388	0.000326677	0.00260172	CAF1 family ribonuclease, putative
AFUA_2G02740	836.448	-0.397017	0.0982106	5.28827e-05	0.000532177	hypothetical protein
AFUA_6G01940	13959.3	-0.403207	0.078421	2.72453e-07	4.4068e-06	dienelactone hydrolase family protein
AFUA_1G06190	2204.34	-0.404225	0.125281	0.00125296	0.00827615	histone H4 arginine methyltransferase RmtA
AFUA_3G10780	1486.82	-0.404558	0.101045	6.23519e-05	0.000612944	conserved hypothetical protein
AFUA_4G07270	1423.73	-0.404773	0.119188	0.000683568	0.00493589	serine carboxypeptidase, putative
AFUA_4G09700	153.999	-0.404798	0.158956	0.0108779	0.0485953	conserved hypothetical protein
AFUA_2G08900	2307.43	-0.404831	0.0833968	1.20832e-06	1.73095e-05	voltage-gated chloride channel (ClcA), putative
AFUA_4G08250	1089.08	-0.405311	0.111848	0.000290338	0.00235018	raffinose synthase protein Sip1, putative
AFUA_2G02480	457.78	-0.405457	0.115087	0.0004266	0.0032744	conserved hypothetical protein
AFUA_2G08800	869.915	-0.405851	0.123151	0.000982291	0.00672707	amino acid permease (Dip5), putative
AFUA_2G05480	204.814	-0.405921	0.145878	0.00539237	0.0278898	DNA-directed RNA polymerase I 13.1 kDa polypeptide, putative
AFUA_1G17030	1924.59	-0.40697	0.10351	8.43534e-05	0.000793243	glycosyl transferase, putative
AFUA_2G17360	241.512	-0.408239	0.146415	0.0052998	0.027507	MFS monocarboxylate transporter (Mct), putative
AFUA_3G03740	1643.82	-0.408247	0.0941318	1.44461e-05	0.000167552	protein kinase, putative
AFUA_2G15390	654.472	-0.408783	0.115374	0.000395425	0.00306687	FluG family protein
AFUA_4G04190	45846.8	-0.408921	0.0631658	9.55808e-11	2.5611e-09	conserved hypothetical protein
AFUA_2G14530	440.257	-0.409346	0.15317	0.00752873	0.0366187	esterase, putative
AFUA_3G08900	35204.7	-0.410812	0.0881338	3.1432e-06	4.24953e-05	tubulin-specific chaperone c, putative
AFUA_4G09400	5382.05	-0.410887	0.0825069	6.35714e-07	9.58527e-06	aspartic-type endopeptidase, putative
AFUA_4G03321	760.032	-0.411723	0.122018	0.000740119	0.00527995	ubiE/COQ5 methyltransferase, putative
AFUA_1G06400	5536.58	-0.412182	0.0804925	3.04318e-07	4.89551e-06	cAMP-dependent protein kinase-like, putative
AFUA_7G00340	351.062	-0.413192	0.132589	0.0018311	0.0113595	metallo-beta-lactamase domain protein, putative
AFUA_3G12580	256.626	-0.416591	0.148587	0.0050521	0.0264841	MFS sugar transporter protein, putative
AFUA_5G12620	1088.66	-0.416931	0.10864	0.000124177	0.0011181	CorA family metal ion transporter, putative
AFUA_3G01070	12794.5	-0.417728	0.133661	0.00177639	0.0111053	tyrosinase, putative
AFUA_2G09930	337.261	-0.41847	0.143092	0.00345025	0.0192074	conserved hypothetical protein
AFUA_2G02260	174.308	-0.418583	0.153101	0.00625651	0.0314452	conserved hypothetical protein
AFUA_4G09910	925.855	-0.419211	0.157522	0.00778414	0.0375123	conserved hypothetical protein
AFUA_5G03800	18833.9	-0.419236	0.0971657	1.59853e-05	0.000184289	high-affinity iron transporter FtrA
AFUA_6G08200	2774.99	-0.420746	0.10196	3.68231e-05	0.000383581	cell cycle control protein tyrosine phosphatase Mih1, putative
AFUA_2G12150	818.954	-0.421196	0.105849	6.91459e-05	0.000666105	midasin, putative
AFUA_2G12080	687.62	-0.421647	0.110219	0.00013049	0.00116433	mitochondrial phosphate transporter Pic2, putative
AFUA_2G11770	775.363	-0.422708	0.135197	0.00176837	0.0110629	conserved hypothetical protein
AFUA_1G06210	5565.83	-0.422832	0.0846495	5.88067e-07	8.97332e-06	N-acetylglucosamine-phosphate mutase
AFUA_5G12930	198.932	-0.423271	0.143403	0.00316112	0.0178435	C6 finger domain protein, putative
AFUA_3G11070	328885	-0.42398	0.105897	6.23554e-05	0.000612944	pyruvate decarboxylase PdcA, putative
AFUA_1G06730	237.243	-0.42399	0.132378	0.00136065	0.00886767	lanthionine synthetase C family protein, putative
AFUA_1G02980	9556.15	-0.424664	0.0897456	2.2247e-06	3.09233e-05	6-phosphogluconolactonase, putative
AFUA_8G05170	898.295	-0.42486	0.112961	0.000169153	0.00146951	autophagy protein Apg6, putative
AFUA_2G15480	206.983	-0.425945	0.150599	0.00467897	0.0249545	conserved hypothetical protein
AFUA_2G04350	2826.16	-0.426287	0.107963	7.86622e-05	0.000746033	conserved hypothetical protein
AFUA_3G09040	360.186	-0.426419	0.165295	0.00988744	0.045107	conserved hypothetical protein
AFUA_2G11380	1268.76	-0.427237	0.108392	8.09472e-05	0.000763633	rRNA assembly protein Mis3, putative
AFUA_6G09100	7617.83	-0.427768	0.0674495	2.26746e-10	5.73049e-09	conserved hypothetical protein
AFUA_2G17820	2784.24	-0.42778	0.115512	0.00021277	0.00179924	O-methyltransferase
AFUA_8G07210	1407.42	-0.431362	0.162059	0.00777349	0.0374813	hydroxymethylglutaryl-CoA synthase, putative
AFUA_6G01920	519.261	-0.432137	0.142578	0.0024384	0.0143466	xenobiotic compound monooxygenase, DszA family
AFUA_1G11190	27477.1	-0.432439	0.0994548	1.37324e-05	0.000160953	eukaryotic translation elongation factor 1 subunit Eef1-beta, putative
AFUA_4G12840	2555.69	-0.432543	0.0995984	1.40629e-05	0.000163963	class II aldolase/adducin domain protein
AFUA_5G02600	303.38	-0.433072	0.142747	0.00241451	0.0142531	conserved hypothetical protein
AFUA_1G02290	83110	-0.433481	0.099757	1.39041e-05	0.000162324	conserved hypothetical protein
AFUA_5G02470	151873	-0.433576	0.10075	1.68132e-05	0.000191757	thiamine biosynthesis protein (Nmt1), putative
AFUA_2G03860	16461.5	-0.434103	0.143159	0.00242689	0.0142978	plasma membrane low affinity zinc ion transporter, putative
AFUA_5G14690	2835.66	-0.436396	0.131678	0.000919295	0.0063692	phosphorylase, putative
AFUA_3G03315	328.032	-0.436751	0.126757	0.000569854	0.004221	C6 transcription factor, putative
AFUA_6G04960	155.444	-0.437409	0.155192	0.00482493	0.0255644	ankyrin repeat protein
AFUA_2G15200	1195.25	-0.438	0.114305	0.000127174	0.00114046	conserved hypothetical protein
AFUA_6G14420	717.103	-0.438062	0.146185	0.00272989	0.0158726	ADAM family of metalloprotease ADM-A
AFUA_7G01290	19392.5	-0.438291	0.102027	1.74042e-05	0.000197736	conserved hypothetical protein
AFUA_3G01860	404.522	-0.440166	0.123714	0.000373799	0.0029298	conserved hypothetical protein
AFUA_5G10930	550.688	-0.441156	0.148688	0.00300724	0.01716	conserved hypothetical protein
AFUA_8G01930	1210.7	-0.44265	0.0977522	5.94639e-06	7.62234e-05	methyltransferase LaeA-like, putative
AFUA_4G12240	1862.95	-0.443241	0.112086	7.66999e-05	0.000730538	nitrilase, putitive
AFUA_2G14590	3665.64	-0.443363	0.160332	0.00568742	0.029061	MFS monosaccharide transporter, putative
AFUA_6G10120	7403.81	-0.444188	0.129096	0.000580117	0.00429345	zinc-binding oxidoreductase ToxD, putative
AFUA_6G08940	248.924	-0.448376	0.140016	0.0013633	0.0088784	hypothetical protein
AFUA_1G13690	3294.64	-0.448736	0.0948279	2.222e-06	3.09233e-05	WD repeat protein
AFUA_4G03940	232.36	-0.449507	0.156478	0.00407051	0.022134	ferric-chelate reductase, putative
AFUA_5G06680	25556.1	-0.449802	0.131175	0.00060576	0.00445359	4-aminobutyrate transaminase GatA
AFUA_7G01090	2393.77	-0.450714	0.111799	5.54297e-05	0.000555922	proline permease PrnB
AFUA_3G13360	453.796	-0.451418	0.113606	7.08064e-05	0.000680231	phosphatidylinositol N-acetylglucosaminyltransferase, putative
AFUA_7G04290	57316.3	-0.451771	0.102352	1.01519e-05	0.000121713	amino acid permease (Gap1), putative
AFUA_4G08920	2856.85	-0.45272	0.0830115	4.93305e-08	9.21941e-07	protein kinase, putative
AFUA_4G03410	201068	-0.453211	0.0997464	5.52928e-06	7.12877e-05	flavohemoprotein
AFUA_6G06450	17797.8	-0.453436	0.111584	4.83147e-05	0.000491209	proteasome component Pre4, putative
AFUA_8G01120	189.511	-0.453525	0.169589	0.00748966	0.0364594	conserved hypothetical protein
AFUA_1G14080	359.111	-0.45355	0.164269	0.00576202	0.0293748	integral membrane protein Pth11-like, putative
AFUA_5G12860	948.613	-0.454098	0.124121	0.000253694	0.00209356	conserved hypothetical protein
AFUA_1G15380	2560.87	-0.456738	0.083726	4.89316e-08	9.16411e-07	conserved hypothetical protein
AFUA_1G07040	1910.03	-0.456782	0.147394	0.00194136	0.0118942	fructosamine-3-kinase, putative
AFUA_7G00820	504.227	-0.45727	0.14227	0.00130857	0.00859118	hypothetical protein
AFUA_2G16985	1251.22	-0.457681	0.115008	6.90468e-05	0.000666105	integral membrane protein
AFUA_5G01000	167.576	-0.458346	0.168719	0.00659519	0.032777	oxidoreductase, 2OG-Fe(II) oxygenase family, putative
AFUA_2G14310	267.8	-0.458455	0.146456	0.00174615	0.0109407	phosphoribulokinase/uridine kinase family protein
AFUA_2G14525	934.85	-0.459112	0.140949	0.00112484	0.00756352	conserved hypothetical protein
AFUA_8G05970	5386.34	-0.45933	0.0948441	1.27894e-06	1.8233e-05	toxin biosynthesis protein (Tri7), putative
AFUA_1G04160	148.371	-0.459436	0.180672	0.0109927	0.0489351	aspartate aminotransferase, putative
AFUA_5G12530	633.165	-0.460849	0.147387	0.00176725	0.0110629	arrestin (or S-antigen), N-terminal domain protein
AFUA_3G06180	2986.72	-0.460895	0.0896035	2.69351e-07	4.38053e-06	DNA lyase Apn2
AFUA_1G13250	1513.1	-0.461747	0.142189	0.00116459	0.00777211	1-phosphatidylinositol-4,5-bisphosphate phosphodiesterase Plc1, putative
AFUA_2G03910	611.545	-0.462444	0.132961	0.000505085	0.00378219	ATP-depentend DNA helicase, putative
AFUA_1G04960	8016.41	-0.46398	0.10963	2.31391e-05	0.000255709	Leucine Rich Repeat domain protein
AFUA_4G03420	1056.83	-0.464552	0.125416	0.000212139	0.00179601	L-PSP endoribonuclease family protein, putative
AFUA_1G07480	148945	-0.465705	0.100473	3.56749e-06	4.75807e-05	coproporphyrinogen III oxidase, putative
AFUA_1G04630	679.38	-0.469923	0.104669	7.13497e-06	8.9147e-05	hypothetical protein
AFUA_8G01960	103.639	-0.469974	0.177574	0.00812953	0.038861	conserved hypothetical protein
AFUA_7G00450	279.32	-0.470829	0.16115	0.00348157	0.0193696	GPI anchored protein, putative
AFUA_4G14040	5900.05	-0.471084	0.0941196	5.58149e-07	8.57425e-06	Hsp70 family protein
AFUA_8G04050	740.957	-0.473293	0.094887	6.10198e-07	9.24757e-06	transcriptional regulator PacG/VIB-1
AFUA_5G08800	137.595	-0.473541	0.167999	0.00482165	0.0255644	conserved hypothetical protein
AFUA_1G15270	63820	-0.474607	0.126533	0.000176224	0.00152203	heat shock protein Hsp98/Hsp104/ClpA, putative
AFUA_6G01900	610.485	-0.475076	0.174825	0.00657905	0.0327517	flavin-binding monooxygenase-like protein
AFUA_6G14360	2221.31	-0.475413	0.110314	1.63516e-05	0.000187212	cytochrome P450 monooxygenase, putative
AFUA_8G01110	146.89	-0.477154	0.18744	0.010908	0.0486767	integral membrane protein, putative
AFUA_3G08870	1632.1	-0.477447	0.179536	0.00782947	0.0377103	conserved hypothetical protein
AFUA_5G13230	2443.8	-0.479604	0.0889863	7.06006e-08	1.29231e-06	MFS monocarboxylic acid transporter, putative
AFUA_8G02480	1356.39	-0.48044	0.133456	0.000318238	0.00254819	conserved hypothetical protein
AFUA_1G06410	3488.77	-0.481466	0.120465	6.42251e-05	0.000627164	nuclear localization protein NPL6, putative
AFUA_1G14350	1529.11	-0.481863	0.0926669	1.99349e-07	3.33545e-06	2-deoxy-D-gluconate 3-dehydrogenase, putative
AFUA_1G13610	7121.21	-0.48201	0.108319	8.59089e-06	0.000104548	SH3 domain protein
AFUA_5G08030	2727.46	-0.483788	0.105772	4.78802e-06	6.21813e-05	extracellular cellulase CelA/allergen Asp F7-like, putative
AFUA_1G06450	756.769	-0.483971	0.114448	2.35001e-05	0.000258414	3-beta hydroxysteroid dehydrogenase/isomerase family protein, putative
AFUA_1G15230	2538.04	-0.484726	0.086759	2.30966e-08	4.59659e-07	C6 transcription factor, putative
AFUA_2G02050	3177.52	-0.486745	0.112172	1.42948e-05	0.000166231	peptidyl-prolyl cis-trans isomerase Cpr7, putative
AFUA_6G11390	3449.19	-0.487916	0.112909	1.55099e-05	0.00017919	1,3-beta-glucanosyltransferase Gel2
AFUA_6G13680	250.881	-0.488517	0.133239	0.000245923	0.0020351	APSES transcription factor Xbp1, putative
AFUA_2G05390	4565.26	-0.4893	0.116381	2.61892e-05	0.00028363	Dishevelled, Egl-10, and Pleckstrin domain protein
AFUA_3G01872	291.712	-0.489684	0.139894	0.000464591	0.00352645	conserved hypothetical protein
AFUA_2G02490	745.831	-0.490429	0.130097	0.000163425	0.00142114	conserved hypothetical protein
AFUA_2G12510	452.839	-0.490749	0.13931	0.000427178	0.00327601	hypothetical protein
AFUA_5G10580	1750.52	-0.491259	0.0876789	2.10756e-08	4.22271e-07	SH3 domain protein
AFUA_3G12060	193.818	-0.491283	0.182184	0.00700451	0.0344837	Methionine synthase, vitamin-B12 independent, putative
AFUA_8G04780	1034.63	-0.493082	0.0941232	1.61728e-07	2.76148e-06	peroxisomal membrane protein (PmpP24), putative
AFUA_3G06730	819.992	-0.496375	0.119672	3.35681e-05	0.000354658	MFS sugar transporter, putative
AFUA_3G10190	1761.12	-0.496564	0.120482	3.76461e-05	0.000391696	peroxisomal membrane anchor protein (Pex14), putative
AFUA_8G07190	403.233	-0.498893	0.141256	0.000412703	0.00317871	conserved hypothetical protein
AFUA_5G10920	1042.7	-0.499596	0.11949	2.9012e-05	0.000309461	DUF221 domain protein, putative
AFUA_2G08290	6002.28	-0.499759	0.0877286	1.2219e-08	2.50462e-07	conserved hypothetical protein
AFUA_6G08130	1933.05	-0.500452	0.0823877	1.24492e-09	2.86912e-08	conserved hypothetical protein
AFUA_3G00310	1508.1	-0.502153	0.100376	5.65325e-07	8.65599e-06	extracellular phytase, putative
AFUA_7G03770	1068.53	-0.502414	0.130255	0.000114718	0.00104242	hypothetical protein
AFUA_4G14610	406.27	-0.503476	0.125887	6.3495e-05	0.000621398	MFS sugar transporter, putative
AFUA_2G17610	2846.51	-0.503729	0.113357	8.84035e-06	0.000107051	sulfatase domain protein
AFUA_4G14350	1243.44	-0.507004	0.107162	2.23205e-06	3.09771e-05	kelch repeat protein
AFUA_4G13380	3773.35	-0.509577	0.117052	1.34023e-05	0.000157916	conserved hypothetical protein
AFUA_8G00980	2263.29	-0.509925	0.107866	2.27423e-06	3.15133e-05	conserved hypothetical protein
AFUA_7G00210	178.793	-0.512053	0.164281	0.00182742	0.0113525	C6 transcription factor, putative
AFUA_2G13690	7345.88	-0.512733	0.146724	0.000474894	0.00359546	ubiquitin conjugating enzyme, putative
AFUA_5G08080	974.09	-0.512882	0.103985	8.12806e-07	1.20126e-05	conserved hypothetical protein
AFUA_3G07015	2061.35	-0.512923	0.113692	6.43688e-06	8.15705e-05	septin
AFUA_8G05470	293.919	-0.512981	0.138374	0.000209548	0.00177707	hypothetical protein
AFUA_5G07210	2306.29	-0.513647	0.108417	2.16139e-06	3.01375e-05	homoserine O-acetyltransferase, putative
AFUA_3G09830	358.987	-0.514412	0.137854	0.000190298	0.00162621	conserved hypothetical protein
AFUA_5G05960	18361.5	-0.516083	0.0732919	1.9022e-12	5.95843e-11	serine/threonine protein kinase, putative
AFUA_8G02560	186.33	-0.517015	0.191369	0.00689938	0.0340415	glyceraldehyde-3-phosphate dehydrogenase, putative
AFUA_5G02290	5360.63	-0.518389	0.0844556	8.35626e-10	1.98233e-08	potassium ion transporter (Trk1), putative
AFUA_2G10910	1578.65	-0.522113	0.103438	4.47409e-07	6.99499e-06	MFS alpha-glucoside transporter, putative
AFUA_3G07000	1033.92	-0.523654	0.161132	0.00115468	0.00772009	conserved hypothetical protein
AFUA_7G01700	1900.63	-0.523868	0.131106	6.4484e-05	0.000629002	conserved hypothetical protein
AFUA_4G10120	1555.63	-0.523878	0.155739	0.000768733	0.0054599	C6 finger domain protein, putative
AFUA_4G03760	6029.17	-0.524133	0.0813669	1.18219e-10	3.12069e-09	glycine dehydrogenase
AFUA_6G14410	748.549	-0.525222	0.137323	0.000130918	0.00116698	amidase family protein
AFUA_5G02950	412.724	-0.525287	0.183047	0.00410893	0.022302	conserved hypothetical protein
AFUA_3G01110	3301.86	-0.525891	0.120658	1.30948e-05	0.000154498	GMP synthase
AFUA_5G07810	2365.48	-0.528415	0.0792522	2.60161e-11	7.27796e-10	DUF914 domain membrane protein
AFUA_3G15090	140.057	-0.528976	0.201923	0.00880086	0.0414027	adenosine deaminase family protein
AFUA_6G09200	1676.87	-0.530673	0.124134	1.91128e-05	0.000214952	conserved hypothetical protein
AFUA_3G13450	2421.76	-0.530848	0.0749597	1.42316e-12	4.57057e-11	oxidoreductase, short chain dehydrogenase/reductase family superfamily
AFUA_8G05960	150.075	-0.531887	0.161207	0.000968937	0.00666125	integral membrane protein
AFUA_4G07360	83575.5	-0.532653	0.0925826	8.75299e-09	1.84082e-07	cobalamin-independent methionine synthase MetH/D
AFUA_4G04510	139.479	-0.535577	0.163571	0.00105932	0.00715303	F-box domain protein
AFUA_1G03090	1713.05	-0.53591	0.145444	0.000229008	0.00191471	mitochondrial integral membrane protein
AFUA_3G01880	122.471	-0.536703	0.203788	0.00844755	0.0400157	fungal specific transcription factor, putative
AFUA_3G01580	51044.1	-0.537289	0.0912115	3.84826e-09	8.47379e-08	GMC oxidoreductase, putative
AFUA_4G07280	5605.52	-0.538226	0.143157	0.000170128	0.00147655	cAMP-mediated signaling protein Sok1, putative
AFUA_6G02430	197.705	-0.539065	0.150653	0.000345965	0.00274061	conserved hypothetical protein
AFUA_4G09170	309.966	-0.540084	0.146263	0.000222016	0.00186326	anion exchange family protein
AFUA_4G01290	9515.04	-0.540876	0.115471	2.8123e-06	3.83715e-05	endo-chitosanase, pseudogene
AFUA_1G01600	3420.34	-0.54095	0.161366	0.000801347	0.00563986	deoxyribodipyrimidine photo-lyase Phr1, putative
AFUA_1G03690	120.075	-0.542202	0.18308	0.00306091	0.0174215	4-carboxymuconolactone decarboxylase family protein
AFUA_7G00350	6491.91	-0.542989	0.0930877	5.44089e-09	1.17197e-07	conserved hypothetical protein
AFUA_7G04800	975.402	-0.543635	0.152444	0.000362286	0.00285212	conserved hypothetical protein
AFUA_4G11560	13629.2	-0.545307	0.0737555	1.43081e-13	5.11184e-12	vacuolar protein sorting-associated protein vps13
AFUA_5G06930	65.6827	-0.549013	0.2097	0.00884256	0.0415329	conserved hypothetical protein
AFUA_4G03400	7295.82	-0.553122	0.0841517	4.93385e-11	1.35468e-09	hypothetical protein
AFUA_2G02250	3642.65	-0.553788	0.105426	1.49739e-07	2.57655e-06	allantoinase Dal1, putative
AFUA_2G08350	213.949	-0.555385	0.1861	0.00284194	0.0163426	MFS allantoate transporter, putative
AFUA_4G14110	604.298	-0.556117	0.134407	3.51011e-05	0.000368605	conserved hypothetical protein
AFUA_5G10290	86.0585	-0.558087	0.220216	0.0112682	0.0498716	fructose-bisphosphate aldolase, putative
AFUA_7G01690	1110.05	-0.55862	0.126419	9.92532e-06	0.000119157	acetamidase, putative
AFUA_2G13410	910.831	-0.559835	0.121549	4.10808e-06	5.4405e-05	DNA mismatch repair protein (Pms1), putative
AFUA_3G12530	5839.54	-0.560742	0.0701909	1.36241e-15	5.61112e-14	sensor histidine kinase/response regulator, putative
AFUA_8G04110	987.43	-0.561149	0.14348	9.19234e-05	0.000855387	DUF895 domain membrane protein
AFUA_5G01880	3199.17	-0.562083	0.146734	0.000127821	0.00114281	conserved hypothetical protein
AFUA_1G03150	9113.29	-0.562512	0.145338	0.000108666	0.000992495	c-14 sterol reductase
AFUA_4G10190	1472.55	-0.564887	0.119053	2.08691e-06	2.91905e-05	NAD binding Rossmann fold oxidoreductase, putative
AFUA_1G11380	261.51	-0.564911	0.16195	0.000486333	0.00366645	integral membrane protein, putative
AFUA_2G15810	135.347	-0.566408	0.185877	0.00230969	0.0137071	conserved hypothetical protein
AFUA_8G05460	3491.01	-0.566836	0.0956917	3.15034e-09	6.98889e-08	bZIP transcription factor, putative
AFUA_4G04150	1213.96	-0.566918	0.0949126	2.3285e-09	5.24413e-08	di-, tri-valent inorganic cation transporter, putative
AFUA_6G10040	354.38	-0.567646	0.123488	4.29099e-06	5.64685e-05	fructosyl amine
AFUA_4G08170	6462.14	-0.568081	0.137022	3.3848e-05	0.000357191	succinate-semialdehyde dehydrogenase Uga2, putative
AFUA_5G08140	2167.29	-0.568525	0.0765605	1.12077e-13	4.06955e-12	hypothetical protein
AFUA_7G01260	5331.55	-0.570569	0.147557	0.000110289	0.00100526	conserved hypothetical protein
AFUA_6G10230	65.3789	-0.570852	0.212334	0.0071781	0.035202	FAD dependent oxidoreductase superfamily
AFUA_3G15110	112.959	-0.570933	0.190013	0.00265842	0.0155077	conserved hypothetical protein
AFUA_3G01250	82.9988	-0.572114	0.191619	0.00282941	0.0162915	short-chain dehydrogenase/reductase family protein, putative
AFUA_6G12080	166.525	-0.572759	0.184949	0.0019559	0.0119421	nonribosomal peptide synthase, putative
AFUA_3G01810	240.297	-0.574992	0.150178	0.000128801	0.00115041	F-box domain protein
AFUA_1G11250	69.6727	-0.576987	0.209702	0.00593292	0.030108	amidohydrolase, putative
AFUA_4G05900	1107.2	-0.577569	0.130066	8.97211e-06	0.000108298	conserved hypothetical protein
AFUA_2G01710	1046.02	-0.578042	0.122843	2.53206e-06	3.48148e-05	GPI anchored protein, putative
AFUA_5G01662	134.381	-0.579761	0.185757	0.00180196	0.0112256	pathway-specific regulatory protein
AFUA_1G01650	149.84	-0.58015	0.166231	0.000482962	0.00364993	C6 finger domain protein, putative
AFUA_8G02210	56.4818	-0.581355	0.218757	0.00787126	0.0378706	alpha-ketoglutarate-dependent taurine dioxygenase
AFUA_3G11060	5438.03	-0.581983	0.093273	4.38793e-10	1.07832e-08	THUMP domain protein
AFUA_8G00190	106.259	-0.582576	0.189829	0.00214808	0.0129204	cytochrome P450, putative
AFUA_6G06510	1101.69	-0.583227	0.0919576	2.26284e-10	5.73049e-09	extracellular triacylglycerol lipase, putative
AFUA_6G10860	257.46	-0.58495	0.13832	2.34764e-05	0.000258414	conserved hypothetical protein
AFUA_1G17490	155.183	-0.586003	0.198622	0.00317424	0.0178793	glucokinase regulator family protein, putative
AFUA_5G08470	135.494	-0.587611	0.207171	0.00456324	0.0243812	AMP-binding enzyme, putative
AFUA_5G03790	6105.25	-0.588073	0.138885	2.29323e-05	0.000253739	ferrooxidoreductase Fet3, putative
AFUA_6G11430	1801.89	-0.589981	0.134831	1.21044e-05	0.000144151	aldehyde dehydrogenase AldA, putative
AFUA_8G06810	1206.22	-0.590546	0.114207	2.33038e-07	3.85335e-06	hypothetical protein
AFUA_3G14540	86642.6	-0.592214	0.160611	0.000226694	0.00189894	heat shock protein Hsp30/Hsp42, putative
AFUA_7G06120	1782.63	-0.594021	0.145631	4.52411e-05	0.000462603	transmembrane transporter, putative
AFUA_4G00340	299.416	-0.596149	0.130069	4.57633e-06	5.97813e-05	conserved hypothetical protein
AFUA_1G11500	1588.87	-0.596337	0.119617	6.18413e-07	9.35612e-06	conserved hypothetical protein
AFUA_4G01280	53.2341	-0.598183	0.220091	0.00657005	0.0327252	hypothetical protein
AFUA_6G07770	45887.8	-0.598947	0.087795	8.97185e-12	2.66935e-10	alanine aminotransferase, putative
AFUA_1G05840	7585.73	-0.599993	0.145703	3.82327e-05	0.000397129	conserved hypothetical protein
AFUA_1G16220	1968.87	-0.600285	0.145377	3.64077e-05	0.000380223	C6 transcription factor, putative
AFUA_3G01840	1462.7	-0.600506	0.142551	2.52488e-05	0.000274253	MFS transporter, putative
AFUA_2G04360	6695.07	-0.600968	0.104118	7.83464e-09	1.66341e-07	WD repeat protein
AFUA_1G11720	169.24	-0.601933	0.163668	0.00023528	0.00196346	conserved hypothetical protein
AFUA_4G03930	62.0918	-0.602868	0.215112	0.00506957	0.0265444	cysteine synthase B, putative
AFUA_2G14520	3261.49	-0.605761	0.129905	3.11454e-06	4.22362e-05	hydrolase, putative
AFUA_6G02010	29037.5	-0.607094	0.172593	0.000435638	0.00333227	conserved hypothetical protein
AFUA_8G05985	48892.6	-0.607508	0.134795	6.57839e-06	8.26573e-05	conserved hypothetical protein
AFUA_7G02220	9229.63	-0.608084	0.0748365	4.45529e-16	1.95243e-14	conserved hypothetical protein
AFUA_5G13570	231.427	-0.608202	0.169757	0.000339958	0.00269783	conserved hypothetical protein
AFUA_5G02770	193.774	-0.608587	0.160142	0.000144531	0.00127554	conserved hypothetical protein
AFUA_6G01905	76.4939	-0.612891	0.216629	0.00466609	0.0249157	conserved hypothetical protein
AFUA_5G02130	785.092	-0.617097	0.132637	3.27914e-06	4.4132e-05	alpha-galactosidase
AFUA_2G15690	245.976	-0.617307	0.132765	3.32558e-06	4.4622e-05	conserved hypothetical protein
AFUA_4G13630	23450.5	-0.619019	0.0745617	1.02287e-16	4.69043e-15	PE repeat family protein
AFUA_2G04262	630.559	-0.620053	0.104105	2.58407e-09	5.79039e-08	C6 transcription factor, putative
AFUA_5G12950	1099.17	-0.620085	0.163295	0.000146264	0.001287	MFS quinate transporter, putative
AFUA_4G03490	6326.3	-0.62034	0.106904	6.52221e-09	1.39475e-07	tripeptidyl-peptidase (TppA), putative
AFUA_6G03510	1254.88	-0.621485	0.111577	2.54743e-08	5.05847e-07	flavin containing polyamine oxidase, putative
AFUA_6G03140	364.55	-0.623436	0.128145	1.14414e-06	1.64964e-05	oligopeptide transporter, putative
AFUA_7G05030	349.63	-0.623605	0.146734	2.13862e-05	0.00023841	pectin lyase B
AFUA_4G00350	759.345	-0.623967	0.0978624	1.81816e-10	4.67468e-09	hypothetical protein
AFUA_2G17830	336.548	-0.625689	0.147013	2.08114e-05	0.000233171	hypothetical protein
AFUA_2G15860	621.316	-0.627251	0.124479	4.67962e-07	7.29069e-06	TAM domain methyltransferase, putative
AFUA_6G00630	2220.63	-0.627723	0.110859	1.49325e-08	3.01907e-07	MFS transporter, putative
AFUA_1G16990	1259.12	-0.629222	0.184061	0.00062954	0.00460559	mRNA splicing factor (Prp18), putative
AFUA_4G00830	44.8921	-0.631039	0.246992	0.0106218	0.0476747	MFS peptide transporter, putative
AFUA_6G07970	154.682	-0.631483	0.207403	0.00232898	0.0138124	calpain-like protein
AFUA_5G08100	1786.02	-0.6315	0.0970457	7.65454e-11	2.06975e-09	conserved hypothetical protein
AFUA_8G02010	215.904	-0.63451	0.160692	7.86077e-05	0.000746033	MFS sugar transporter, putative
AFUA_2G08810	118.513	-0.635643	0.190119	0.000827602	0.00580169	conserved hypothetical protein
AFUA_6G10720	703.419	-0.635778	0.101772	4.18218e-10	1.0306e-08	alpha-ketoglutarate-dependent taurine dioxygenase
AFUA_8G06760	66.7517	-0.636288	0.213822	0.00292246	0.0167299	MFS transporter, putative
AFUA_6G05160	654.755	-0.636936	0.136676	3.15901e-06	4.26442e-05	C2H2 transcription factor (Azf1), putative
AFUA_6G08920	9382.41	-0.637365	0.10709	2.65428e-09	5.92495e-08	assimilatory sulfite reductase
AFUA_5G07340	11247.7	-0.643341	0.14744	1.28046e-05	0.000151677	DnaJ domain protein Psi, putative
AFUA_5G14180	47.9531	-0.645077	0.25316	0.0108312	0.0484266	conserved hypothetical protein
AFUA_7G00390	609.836	-0.646505	0.116611	2.95443e-08	5.75113e-07	MFS multidrug transporter, putative
AFUA_5G08070	973.308	-0.647135	0.096253	1.77694e-11	5.06655e-10	conserved hypothetical protein
AFUA_1G16700	1007.11	-0.647728	0.131366	8.1931e-07	1.20872e-05	beta galactosidase, putative
AFUA_4G10720	1508.51	-0.647752	0.146501	9.80285e-06	0.000118165	conserved hypothetical protein
AFUA_2G00860	91.5761	-0.648848	0.223637	0.00371572	0.0204802	hypothetical protein
AFUA_1G03530	167.119	-0.649459	0.18369	0.000406816	0.00313608	MFS sugar transporter, putative
AFUA_2G02310	8751.34	-0.649665	0.0721079	2.06779e-19	1.09495e-17	actin cortical patch protein Sur7, putative
AFUA_5G01248	263.569	-0.650454	0.196423	0.000928003	0.00641953	conserved hypothetical protein
AFUA_1G07030	92.4003	-0.651773	0.209897	0.00190143	0.0116774	conserved hypothetical protein
AFUA_3G08880	896.903	-0.653213	0.0884854	1.55757e-13	5.47675e-12	conserved hypothetical protein
AFUA_6G02180	3862.42	-0.653866	0.155735	2.68582e-05	0.000289263	GNAT family acetyltransferase, putative
AFUA_6G10080	11063.3	-0.654376	0.148739	1.08498e-05	0.000129731	conserved hypothetical protein
AFUA_5G12590	331.242	-0.655026	0.134105	1.03726e-06	1.51519e-05	solid-state culture expressed protein (Aos23), putative
AFUA_6G14442	129.181	-0.657762	0.201762	0.00111375	0.00750034	MFS monosaccharide transporter, putative
AFUA_6G09865	177.924	-0.663285	0.165778	6.30654e-05	0.000617874	hypothetical protein
AFUA_2G15090	898.395	-0.665968	0.0961293	4.27329e-12	1.30636e-10	arsenite efflux transporter ArsB-like, puative
AFUA_1G16690	478.603	-0.666062	0.133277	5.80597e-07	8.87456e-06	MFS transporter, putative
AFUA_3G00510	66.5158	-0.667785	0.224378	0.00291888	0.0167201	GPI anchored cell wall protein, putative
AFUA_1G13530	103.706	-0.669417	0.197481	0.000699472	0.00503847	conserved hypothetical protein
AFUA_2G17840	2561.32	-0.669671	0.112364	2.52489e-09	5.67207e-08	MFS transporter, putative
AFUA_2G09040	2743.72	-0.669821	0.0854247	4.46737e-15	1.75848e-13	vacuolar transporter chaperone (Vtc4), putative
AFUA_7G05840	38.8542	-0.669941	0.246118	0.00648814	0.0323737	amidohydrolase family protein
AFUA_4G13900	738.037	-0.672152	0.165933	5.10527e-05	0.000515511	MFS transporter, putative
AFUA_5G04250	1676.68	-0.672517	0.13481	6.08071e-07	9.23105e-06	homocysteine synthase CysD
AFUA_2G15850	5409.98	-0.674557	0.159481	2.34007e-05	0.000257959	phytanoyl-CoA dioxygenase family protein
AFUA_8G01810	91.6088	-0.675784	0.190158	0.0003797	0.00297081	conserved hypothetical protein
AFUA_3G12120	86.6794	-0.680008	0.195591	0.000507674	0.00379838	fatty acid oxygenase PpoC, putative
AFUA_1G16190	44754	-0.681076	0.0993065	6.96727e-12	2.09395e-10	extracellular cell wall glucanase Crf1/allergen Asp F9
AFUA_3G07020	393.081	-0.685467	0.166471	3.82796e-05	0.000397129	annexin ANXC4
AFUA_3G13830	2942.6	-0.686418	0.10897	2.99243e-10	7.45677e-09	PH domain protein
AFUA_4G09590	738.214	-0.686758	0.104107	4.2053e-11	1.16543e-09	conserved hypothetical protein
AFUA_7G00400	390.961	-0.68948	0.120821	1.15226e-08	2.36733e-07	hypothetical protein
AFUA_5G01650	59163.5	-0.689975	0.0874688	3.06484e-15	1.23331e-13	bZIP transcription factor JlbA/IDI-4
AFUA_6G03050	1984.62	-0.690158	0.133013	2.1181e-07	3.52199e-06	oleate delta-12 desaturase
AFUA_3G08070	164.758	-0.69258	0.21812	0.00149722	0.00963072	GMC oxidoreductase, putative
AFUA_2G11920	2034.91	-0.693337	0.0933391	1.10128e-13	4.01518e-12	conserved hypothetical protein
AFUA_3G10880	261.349	-0.69426	0.130234	9.77464e-08	1.72873e-06	anion exchange family protein
AFUA_6G04920	23004.7	-0.695244	0.14903	3.0843e-06	4.20183e-05	NAD-dependent formate dehydrogenase AciA/Fdh
AFUA_3G14660	2461.55	-0.696034	0.119129	5.13574e-09	1.11706e-07	conserved hypothetical protein
AFUA_8G05280	1351.55	-0.696933	0.0866693	8.88992e-16	3.74809e-14	RNA interference and gene silencing protein (Qde2), putative
AFUA_2G04890	96.3757	-0.69933	0.188297	0.00020403	0.00173192	TAM domain methyltransferase, putative
AFUA_3G12200	2841.09	-0.699877	0.138544	4.37994e-07	6.88408e-06	small oligopeptide transporter, OPT family
AFUA_6G12160	231.728	-0.701379	0.166084	2.41031e-05	0.000263741	C6 transcription factor, putative
AFUA_1G01610	707.982	-0.707117	0.1667	2.21681e-05	0.000246202	conserved hypothetical protein
AFUA_8G02450	6273.77	-0.708278	0.132848	9.74188e-08	1.72637e-06	conserved hypothetical protein
AFUA_1G11740	520.246	-0.711554	0.179165	7.14177e-05	0.000685363	conserved hypothetical protein
AFUA_6G06530	22.655	-0.712033	0.275054	0.00963388	0.0445026	hypothetical protein
AFUA_4G07440	795.459	-0.715058	0.156085	4.62305e-06	6.01332e-05	integral membrane protein
AFUA_1G05020	4523.12	-0.71522	0.115162	5.27918e-10	1.28667e-08	sulfate transporter, putative
AFUA_5G13170	61.5631	-0.718207	0.212203	0.000713019	0.00511946	MATE efflux family protein subfamily, putative
AFUA_1G10020	273.525	-0.718622	0.173562	3.46629e-05	0.000364924	ribonuclease H1, putative
AFUA_5G03770	1746.12	-0.720921	0.111974	1.20846e-10	3.1806e-09	lipase, putative
AFUA_6G11180	435.514	-0.721222	0.118485	1.15008e-09	2.67132e-08	conserved hypothetical protein
AFUA_3G14170	716.53	-0.721611	0.161607	7.99838e-06	9.81429e-05	MFS glucose transporter, putative
AFUA_1G10390	1831.22	-0.724856	0.134099	6.46776e-08	1.18879e-06	ABC multidrug transporter, putative
AFUA_5G14200	11280	-0.729068	0.171511	2.12964e-05	0.000237707	conserved hypothetical protein
AFUA_4G01210	44.1001	-0.733541	0.235921	0.0018755	0.0115784	hypothetical protein
AFUA_6G11290	88.8932	-0.737266	0.19174	0.000120488	0.00108818	conserved hypothetical protein
AFUA_5G03780	208.739	-0.738863	0.164491	7.06185e-06	8.83575e-05	L-PSP endoribonuclease family protein Brt1, putative
AFUA_7G01010	89.0966	-0.741658	0.269898	0.00599739	0.0303831	alcohol dehydrogenase, putative
AFUA_8G04310	14640.4	-0.74211	0.0852452	3.15928e-18	1.606e-16	conserved hypothetical protein
AFUA_8G01330	92.0779	-0.743498	0.21854	0.000668655	0.00484789	hypothetical protein
AFUA_2G09890	109.744	-0.744325	0.186141	6.3687e-05	0.000622593	NDT80 / PhoG like DNA-binding family protein
AFUA_6G07720	2405.7	-0.747376	0.0914549	3.03142e-16	1.34167e-14	phosphoenolpyruvate carboxykinase AcuF
AFUA_1G14560	296.705	-0.749193	0.147868	4.04895e-07	6.40915e-06	mannosidase MsdS
AFUA_8G02280	102.376	-0.749529	0.221678	0.000721812	0.00517424	C6 transcription factor, putative
AFUA_5G13830	744.114	-0.749904	0.154437	1.19935e-06	1.72088e-05	alpha-galactosidase, putative
AFUA_6G01870	125.511	-0.750178	0.188396	6.83581e-05	0.000660993	conserved hypothetical protein
AFUA_3G03490	105.408	-0.752038	0.207762	0.000294929	0.00238084	O-methyltransferase, putative
AFUA_3G10480	899.866	-0.757011	0.129633	5.23118e-09	1.13228e-07	meiotic sister chromatid recombination protein Ish1/Msc1, putative
AFUA_5G09400	3134.09	-0.758342	0.136737	2.92284e-08	5.71463e-07	carbonyl reductase, putative
AFUA_2G08340	429.868	-0.761589	0.15344	6.92603e-07	1.03902e-05	conserved hypothetical protein
AFUA_8G01560	106.81	-0.764637	0.177223	1.59927e-05	0.000184289	aldo-keto reductase (YakC), putative
AFUA_4G09210	722.942	-0.765166	0.169724	6.53479e-06	8.2369e-05	phosphate transporter
AFUA_6G03060	4861.4	-0.768517	0.244269	0.00165414	0.0104884	MFS monosaccharide transporter, putative
AFUA_5G08640	17597.2	-0.772477	0.237589	0.00114874	0.00769515	integral membrane protein
AFUA_5G11250	872.109	-0.772905	0.183149	2.44213e-05	0.00026624	polyglutamate biosynthesis protein, putative
AFUA_8G01030	214.099	-0.772924	0.173409	8.30268e-06	0.000101179	conserved hypothetical protein
AFUA_5G02840	7507.24	-0.774767	0.0847823	6.34368e-20	3.44106e-18	MFS sugar transporter, putative
AFUA_5G08160	3104.71	-0.777728	0.135906	1.04946e-08	2.17622e-07	cyclin, putative
AFUA_7G04970	79.9578	-0.783802	0.229705	0.000644382	0.00470256	metalloreductase, putative
AFUA_1G15490	2050.34	-0.784415	0.173339	6.03008e-06	7.70742e-05	MFS multidrug transporter, putative
AFUA_3G01196	2161.72	-0.786848	0.265769	0.00306987	0.0174614	conserved hypothetical protein
AFUA_2G15040	299.68	-0.788478	0.138581	1.27284e-08	2.59111e-07	ubiquitin conjugating enzyme, putative
AFUA_7G06780	163.754	-0.793379	0.174667	5.56593e-06	7.16563e-05	hypothetical protein
AFUA_4G08380	325.524	-0.794911	0.21241	0.000182311	0.00156699	hypothetical protein
AFUA_3G11800	79.4202	-0.795869	0.193433	3.88114e-05	0.000400302	conserved hypothetical protein
AFUA_2G15590	8489.38	-0.79614	0.118021	1.52212e-11	4.38212e-10	sulfite reductase, putative
AFUA_3G03790	28.2665	-0.797002	0.26777	0.00291613	0.0167151	conserved hypothetical protein
AFUA_2G03980	66.4607	-0.800502	0.224191	0.000356125	0.0028061	alpha-1,3-glucanase/mutanase, putative
AFUA_8G00900	42.2379	-0.802429	0.253483	0.00154757	0.00992589	spherulin 4-like cell surface protein, putative
AFUA_4G00430	9.33982	-0.804037	0.285583	0.00487123	0.0257178	isoamyl alcohol oxidase, putative
AFUA_5G03980	154.569	-0.804117	0.172705	3.22411e-06	4.34571e-05	LysM domain protein, putative
AFUA_3G01200	18.9564	-0.806679	0.289285	0.00529482	0.027507	integral membrane protein Pth11-like, putative
AFUA_4G00390	78.8514	-0.809326	0.198178	4.4299e-05	0.000454537	glycosyl hydrolase, putative
AFUA_2G17940	8.4346	-0.809877	0.285155	0.00450953	0.0241364	MAK1-like monooxygenase, putative
AFUA_1G05745	828.89	-0.810953	0.096675	4.92622e-17	2.31871e-15	hypothetical protein
AFUA_5G13180	55.3038	-0.811038	0.247182	0.00103389	0.00701026	agmatinase, putative
AFUA_6G02030	158.762	-0.818925	0.180332	5.59358e-06	7.19082e-05	aminotransferase, putative
AFUA_6G14280	1378.87	-0.819388	0.117293	2.83151e-12	8.74622e-11	flavin-binding monooxygenase-like protein
AFUA_7G01270	3268.21	-0.819533	0.133515	8.34881e-10	1.98233e-08	DNA-directed polymerase kappa, putative
AFUA_6G14470	149.487	-0.824818	0.202877	4.79079e-05	0.000488189	conserved hypothetical protein
AFUA_3G01060	317.37	-0.824966	0.176933	3.12242e-06	4.22786e-05	hypothetical protein
AFUA_8G01570	702.826	-0.830384	0.150487	3.42893e-08	6.63126e-07	ADP-ribosylglycohydrolase family protein
AFUA_8G02200	8539.74	-0.83166	0.11047	5.13609e-14	1.91174e-12	proline permease, putative
AFUA_4G04680	5824.08	-0.834327	0.0994755	4.97616e-17	2.32989e-15	FGGY-family carbohydrate kinase, putative
AFUA_3G03290	762.992	-0.835363	0.174804	1.76305e-06	2.48166e-05	conserved hypothetical protein
AFUA_4G00790	157.236	-0.837449	0.156635	8.96651e-08	1.59532e-06	hypothetical protein
AFUA_1G11170	24.276	-0.839856	0.281239	0.00282401	0.0162815	DNA mismatch repair protein Msh5, putative
AFUA_2G05170	73.6917	-0.84149	0.218963	0.000121508	0.00109629	conserved hypothetical protein
AFUA_4G00800	1080.33	-0.844178	0.182086	3.54953e-06	4.74124e-05	MFS monosaccharide transporter, putative
AFUA_6G03790	451.882	-0.845357	0.162919	2.11622e-07	3.52199e-06	conserved hypothetical protein
AFUA_4G10130	334.877	-0.849703	0.171303	7.04095e-07	1.05334e-05	alpha-amylase, putative
AFUA_4G00660	2682.78	-0.853366	0.274951	0.00191118	0.0117254	sensor histidine kinase/response regulator, putative
AFUA_4G13060	39.9801	-0.853642	0.239623	0.000367418	0.00288741	zinc knuckle transcription factor (CnjB), putative
AFUA_2G03510	590.466	-0.853746	0.150024	1.2649e-08	2.58086e-07	pheromone processing carboxypeptidase (Sxa2), putative
AFUA_7G06460	91.3534	-0.857425	0.211802	5.16042e-05	0.000520489	cell wall organization protein/glutathione transferase (Gto3), putative
AFUA_7G04520	339.686	-0.859228	0.27321	0.00166123	0.0105109	conserved hypothetical protein
AFUA_3G12190	7550.38	-0.859962	0.162266	1.1598e-07	2.03102e-06	RING finger domain protein, putative
AFUA_3G02880	40.9092	-0.863571	0.24141	0.000347289	0.00274865	alpha-L-rhamnosidase C, putative
AFUA_1G07400	4626.53	-0.864279	0.118325	2.78773e-13	9.61225e-12	conserved hypothetical protein
AFUA_6G11110	91.2395	-0.865154	0.215848	6.11912e-05	0.000604841	C6 transcription factor, putative
AFUA_3G12180	4248.5	-0.865365	0.171636	4.6105e-07	7.19562e-06	C6 transcription factor, putative
AFUA_7G04950	19.0141	-0.867108	0.2878	0.00258781	0.0151256	lipase, putative
AFUA_2G03500	938.834	-0.870752	0.110708	3.68285e-15	1.45612e-13	sugar transporter, putative
AFUA_2G13460	1445.37	-0.87318	0.121519	6.69373e-13	2.24707e-11	alpha-amylase, putative
AFUA_7G00410	506.034	-0.876468	0.130737	2.02676e-11	5.74205e-10	C6 transcription factor, putative
AFUA_6G01820	289.132	-0.878007	0.150117	4.95117e-09	1.0822e-07	MFS transporter, putative
AFUA_3G07010	223.875	-0.878154	0.167693	1.63491e-07	2.78625e-06	hypothetical protein
AFUA_3G03940	240.421	-0.880692	0.15871	2.87223e-08	5.64048e-07	2,3-diketo-5-methylthio-1-phosphopentane phosphatase, putative
AFUA_8G00830	3657.72	-0.884534	0.167778	1.34905e-07	2.33941e-06	conserved hypothetical protein
AFUA_6G11890	1778.28	-0.88547	0.116546	3.0163e-14	1.13219e-12	dynamin GTPase, putative
AFUA_7G06130	568.527	-0.889679	0.176851	4.88769e-07	7.60155e-06	plasma membrane protein Pth11-like, putative
AFUA_3G04050	245.886	-0.893335	0.148596	1.83446e-09	4.15387e-08	conserved hypothetical protein
AFUA_7G05730	6783.79	-0.900655	0.171148	1.42172e-07	2.45585e-06	conserved hypothetical protein
AFUA_3G10820	105.563	-0.903323	0.207828	1.38332e-05	0.000161709	ferric-chelate reductase, putative
AFUA_5G02300	1398.83	-0.903394	0.281976	0.00135627	0.00884556	peroxidase, putative
AFUA_8G06554	9639.68	-0.904976	0.24345	0.000201366	0.001714	carbonate dehydratase, putative
AFUA_3G06540	2921.71	-0.906546	0.112224	6.58442e-16	2.81611e-14	3'-phosphoadenosine-5'-phosphosulfate reductase Met16, putative
AFUA_5G02320	2642	-0.907866	0.135985	2.45161e-11	6.90174e-10	conserved hypothetical protein
AFUA_8G00910	100.758	-0.909577	0.215119	2.35512e-05	0.000258656	conserved hypothetical protein
AFUA_5G13560	4568.08	-0.92372	0.124764	1.32397e-13	4.76844e-12	FHA domain protein
AFUA_1G16450	328.712	-0.938363	0.179656	1.75933e-07	2.98115e-06	conserved hypothetical protein
AFUA_8G00780	8878.66	-0.938389	0.111668	4.33811e-17	2.07483e-15	conserved hypothetical protein
AFUA_1G07300	3745.09	-0.940382	0.0781512	2.38755e-33	2.35996e-31	tetracycline transporter, putative
AFUA_5G09330	12988.5	-0.94142	0.14742	1.70329e-10	4.41763e-09	CipC-like antibiotic response protein, putative
AFUA_3G07390	23.2314	-0.942412	0.272491	0.000543185	0.00404028	conserved hypothetical protein
AFUA_5G01300	22.8113	-0.945806	0.279258	0.000706985	0.00508435	integral membrane protein
AFUA_5G05990	184.38	-0.948237	0.171532	3.23833e-08	6.2763e-07	AT DNA binding protein, putative
AFUA_8G06560	267.396	-0.958496	0.175418	4.65351e-08	8.77068e-07	DUF895 domain membrane protein
AFUA_6G08320	795.326	-0.97415	0.175863	3.03744e-08	5.8998e-07	conserved hypothetical protein
AFUA_3G03810	12.6881	-0.980046	0.289318	0.000705488	0.00507769	hypothetical protein
AFUA_4G00670	336.813	-0.990542	0.174721	1.43411e-08	2.91275e-07	nucleoside-diphosphate-sugar epimerases, putative
AFUA_5G02340	25.2757	-0.993018	0.275587	0.000314217	0.00252281	hypothetical protein
AFUA_2G17390	142.863	-1.00592	0.187284	7.82572e-08	1.42077e-06	conserved hypothetical protein
AFUA_4G03240	233.883	-1.00725	0.183704	4.18132e-08	7.98219e-07	cell wall serine-threonine-rich galactomannoprotein Mp1
AFUA_8G00200	91.3613	-1.00784	0.19764	3.40805e-07	5.44309e-06	O-methyltransferase, putative
AFUA_3G11550	1746.36	-1.01558	0.128543	2.77294e-15	1.1264e-13	LEA domain protein
AFUA_6G04270	2644.78	-1.01796	0.152271	2.30627e-11	6.5132e-10	MFS sugar transporter, putative
AFUA_3G07960	27.1662	-1.02882	0.280385	0.000243196	0.00202005	alpha-ketoglutarate-dependent taurine dioxygenase
AFUA_3G01130	8.17341	-1.03425	0.285209	0.000287518	0.00233373	cell wall protein, putative
AFUA_1G01960	797.95	-1.05265	0.11136	3.30332e-21	1.88374e-19	conserved hypothetical protein
AFUA_7G05580	14956.4	-1.05701	0.1303	4.97303e-16	2.16863e-14	phospholipase PldA, putative
AFUA_5G02480	736.722	-1.06479	0.158628	1.9135e-11	5.43849e-10	glycogen synthase Gsy1, putative
AFUA_4G12590	294.254	-1.07065	0.159215	1.7615e-11	5.03869e-10	conserved hypothetical protein
AFUA_2G09282	440.241	-1.07124	0.174265	7.88637e-10	1.89103e-08	conserved hypothetical protein
AFUA_2G00790	879.968	-1.07132	0.156466	7.54257e-12	2.25921e-10	conserved hypothetical protein
AFUA_8G00920	512.332	-1.09313	0.171715	1.94086e-10	4.94726e-09	UDP-glucose dehydrogenase Ugd1, putative
AFUA_3G07990	472.78	-1.0977	0.152817	6.81487e-13	2.27914e-11	GABA permease GabA
AFUA_2G00440	237.607	-1.10069	0.199681	3.543e-08	6.8222e-07	conserved hypothetical protein
AFUA_3G06020	6037.95	-1.10939	0.102153	1.78547e-27	1.43095e-25	glyoxalase family protein
AFUA_1G17630	288.431	-1.12211	0.142541	3.48543e-15	1.38422e-13	FAD/FMN-containing protein
AFUA_5G13100	732.18	-1.13039	0.112435	8.84556e-24	5.66116e-22	conserved hypothetical protein
AFUA_2G09450	139.894	-1.14223	0.165595	5.28411e-12	1.60435e-10	carboxylic acid transport protein
AFUA_8G02550	7422.41	-1.15372	0.116646	4.5657e-23	2.84031e-21	MFS peptide transporter, putative
AFUA_5G07730	1440.89	-1.15562	0.114686	7.02783e-24	4.5304e-22	conserved hypothetical protein
AFUA_6G13330	23312.4	-1.15689	0.2373	1.08679e-06	1.56949e-05	RNA binding protein, putative
AFUA_8G07080	1025.44	-1.15719	0.173409	2.50294e-11	7.02403e-10	elastinolytic metalloproteinase Mep
AFUA_2G00770	621.066	-1.16205	0.153102	3.1983e-14	1.19547e-12	salicylate hydroxylase
AFUA_5G09960	123.565	-1.18516	0.208171	1.24665e-08	2.54948e-07	GPI anchored protein, putative
AFUA_8G06430	17.0765	-1.1923	0.288455	3.57431e-05	0.000374524	conserved hypothetical protein
AFUA_3G03700	623.073	-1.19416	0.28851	3.48738e-05	0.000366711	MFS sugar transporter, putative
AFUA_5G02860	976.297	-1.20867	0.138289	2.3271e-18	1.18976e-16	integral membrane protein, putative
AFUA_3G13440	8758.37	-1.21178	0.116685	2.90014e-25	2.0156e-23	stomatin family protein
AFUA_3G12830	42.773	-1.23303	0.250507	8.5598e-07	1.26073e-05	RTA1 domain protein, putative
AFUA_8G04620	2693.4	-1.23808	0.125422	5.5439e-23	3.4249e-21	conserved hypothetical protein
AFUA_7G02500	695.724	-1.23827	0.117262	4.57326e-26	3.39031e-24	polysaccharide synthase Cps1, putative
AFUA_3G12760	503.881	-1.24665	0.174866	1.00979e-12	3.32708e-11	conserved hypothetical protein
AFUA_1G17250	19.7715	-1.25096	0.288365	1.43721e-05	0.000166911	conidial hydrophobin RodB
AFUA_5G02850	3461.22	-1.28382	0.160732	1.37894e-15	5.65303e-14	conserved hypothetical protein
AFUA_4G03730	4639.31	-1.29754	0.17855	3.67229e-13	1.25167e-11	dienelactone hydrolase
AFUA_5G13550	182.401	-1.31011	0.175396	8.05344e-14	2.96047e-12	hypothetical protein
AFUA_4G13050	1639.15	-1.31411	0.160487	2.64921e-16	1.17837e-14	conserved hypothetical protein
AFUA_8G06590	159.322	-1.33666	0.219672	1.16643e-09	2.70222e-08	hypothetical protein
AFUA_8G06090	69.4002	-1.36941	0.222805	7.93363e-10	1.89662e-08	amino acid permease, putative
AFUA_7G00910	31.7876	-1.38938	0.268791	2.35355e-07	3.88444e-06	OPT peptide transporter Mtd1, putative
AFUA_3G10870	47.4325	-1.39499	0.262093	1.0236e-07	1.80316e-06	hypothetical protein
AFUA_6G11090	29.435	-1.41009	0.273047	2.41386e-07	3.96926e-06	conserved hypothetical protein
AFUA_1G15180	1383.72	-1.41662	0.153273	2.40946e-20	1.32312e-18	conserved hypothetical protein
AFUA_3G14260	1498.14	-1.48641	0.177165	4.86385e-17	2.30153e-15	mismatched base pair and cruciform DNA recognition protein, putative
AFUA_7G06160	46.8567	-1.53484	0.251827	1.0957e-09	2.55165e-08	hypothetical protein
AFUA_3G07030	77.8615	-1.55647	0.220326	1.61335e-12	5.08948e-11	glutaminase GtaA
AFUA_1G13550	1225.77	-1.65376	0.149943	2.76209e-28	2.27515e-26	conserved hypothetical protein
[truncated: 14 more rows]

## Sheet: S5B Table
S5B Table: RNA-seq data of the Tet-odrA overexpression strain
Categories FunCat (Up-regulated)
FunCat ID	FunCat description	FunCat main category	Exact p-value	Adjusted p-value	# genes / category	# genes / input
1.2	secondary metabolism	Metabolism	1.072122e-8	1.96198e-06	43 / 870	43 / 218
32.07.05	detoxification by export	Cell rescue, defense and virulence	2.729798e-7	2.49776e-05	14 / 127	14 / 218
20.01.27	drug/toxin transport	Cellular transport, transport facilitation and transport routes	7.122317e-7	4.34461e-05	15 / 158	15 / 218
20.09.16.01	Type I protein secretion system (ABC-type transport systems)	Cellular transport, transport facilitation and transport routes	4.66901e-06	0.000213607	7 / 34	7 / 218
32.05.01	resistance proteins	Cell rescue, defense and virulence	9.44702e-06	0.000345761	10 / 86	10 / 218
20.03.25	ABC transporters	Cellular transport, transport facilitation and transport routes	5.21944e-05	0.00159193	9 / 84	9 / 218
32.07	detoxification	Cell rescue, defense and virulence	9.87382e-05	0.0025813	13 / 184	13 / 218
20.03.22	transport ATPases	Cellular transport, transport facilitation and transport routes	0.000116624	0.00266776	9 / 93	9 / 218
32.07.07.03	glutathione conjugation reaction	Cell rescue, defense and virulence	0.000534828	0.0108748	4 / 19	4 / 218
32.05.01.03	chemical agent resistance	Cell rescue, defense and virulence	0.00115332	0.0211057	5 / 39	5 / 218

## Sheet: S5C Table
S5C Table: RNA-seq data of the Tet-odrA overexpression strain
Up-regulated genes
Gene ID	Protein name	FunCat ID	FunCat description	FunCat main category	Exact p-value	Adjusted p-value
AFUA_1G01690	Cytochrome P450 alkane hydroxylase, putative (EC 1.14.14.-)	1.2	secondary metabolism	Metabolism	1.072122e-8	1.96198e-06
AFUA_1G11270	Uncharacterized protein	1.2	secondary metabolism	Metabolism	1.072122e-8	1.96198e-06
AFUA_1G12410	Salicylate hydroxylase, putative (EC 1.14.13.1)	1.2	secondary metabolism	Metabolism	1.072122e-8	1.96198e-06
AFUA_1G12620	MFS toxin efflux pump (AflT), putative	1.2	secondary metabolism	Metabolism	1.072122e-8	1.96198e-06
AFUA_1G13660	Phenol 2-monooxygenase, putative (EC 1.14.13.7)	1.2	secondary metabolism	Metabolism	1.072122e-8	1.96198e-06
AFUA_2G04150	C6 transcription factor, putative	1.2	secondary metabolism	Metabolism	1.072122e-8	1.96198e-06
AFUA_2G04330	Salicylate hydroxylase, putative (EC 1.14.13.1)	1.2	secondary metabolism	Metabolism	1.072122e-8	1.96198e-06
AFUA_2G04980	Tyrosine decarboxylase, putative (EC 4.1.1.-)	1.2	secondary metabolism	Metabolism	1.072122e-8	1.96198e-06
AFUA_2G08260	FMN binding oxidoreductase, putative (EC 1.-.-.-)	1.2	secondary metabolism	Metabolism	1.072122e-8	1.96198e-06
AFUA_2G10650	Enoyl-CoA hydratase (EC 4.2.1.-)	1.2	secondary metabolism	Metabolism	1.072122e-8	1.96198e-06
AFUA_2G12710	MFS monocarboxylate transporter, putative	1.2	secondary metabolism	Metabolism	1.072122e-8	1.96198e-06
AFUA_2G16860	MFS multidrug transporter, putative	1.2	secondary metabolism	Metabolism	1.072122e-8	1.96198e-06
AFUA_2G17420	Pfs and NB-ARC domain protein	1.2	secondary metabolism	Metabolism	1.072122e-8	1.96198e-06
AFUA_2G17480	Amino acid transporter, putative	1.2	secondary metabolism	Metabolism	1.072122e-8	1.96198e-06
AFUA_3G00830	Pfs domain protein	1.2	secondary metabolism	Metabolism	1.072122e-8	1.96198e-06
AFUA_3G02670	NRPS-like enzyme, putative	1.2	secondary metabolism	Metabolism	1.072122e-8	1.96198e-06
AFUA_3G02760	ABC multidrug transporter, putative	1.2	secondary metabolism	Metabolism	1.072122e-8	1.96198e-06
AFUA_3G02770	FAD binding domain protein	1.2	secondary metabolism	Metabolism	1.072122e-8	1.96198e-06
AFUA_3G02780	MFS multidrug transporter, putative	1.2	secondary metabolism	Metabolism	1.072122e-8	1.96198e-06
AFUA_3G02790	Amidohydrolase family protein	1.2	secondary metabolism	Metabolism	1.072122e-8	1.96198e-06
AFUA_3G07300	ABC multidrug transporter, putative (EC 3.6.3.-)	1.2	secondary metabolism	Metabolism	1.072122e-8	1.96198e-06
AFUA_3G08530	MFS drug transporter, putative	1.2	secondary metabolism	Metabolism	1.072122e-8	1.96198e-06
AFUA_3G09800	Class II aldolase/adducin domain protein	1.2	secondary metabolism	Metabolism	1.072122e-8	1.96198e-06
AFUA_3G14710	Toxin biosynthesis proten (Fum3), putative	1.2	secondary metabolism	Metabolism	1.072122e-8	1.96198e-06
AFUA_4G01440	Glutathione S-transferase family protein	1.2	secondary metabolism	Metabolism	1.072122e-8	1.96198e-06
AFUA_5G01360	Cytochrome P450, putative (EC 1.14.-.-)	1.2	secondary metabolism	Metabolism	1.072122e-8	1.96198e-06
AFUA_5G01540	MFS aflatoxin efflux pump, putative	1.2	secondary metabolism	Metabolism	1.072122e-8	1.96198e-06
AFUA_5G06460	C6 finger domain protein, putative	1.2	secondary metabolism	Metabolism	1.072122e-8	1.96198e-06
AFUA_5G06990	O-methyltransferase, putative	1.2	secondary metabolism	Metabolism	1.072122e-8	1.96198e-06
AFUA_5G10040	C6 transcription factor, putative	1.2	secondary metabolism	Metabolism	1.072122e-8	1.96198e-06
AFUA_6G00412	Amino acid permease, putative	1.2	secondary metabolism	Metabolism	1.072122e-8	1.96198e-06
AFUA_6G03320	MFS multidrug transporter, putative	1.2	secondary metabolism	Metabolism	1.072122e-8	1.96198e-06
AFUA_6G03440	Fructosyl amino acid oxidase, putative	1.2	secondary metabolism	Metabolism	1.072122e-8	1.96198e-06
AFUA_6G03480	Nonribosomal peptide synthase, putative (EC 1.14.17.-)	1.2	secondary metabolism	Metabolism	1.072122e-8	1.96198e-06
AFUA_6G03490	Phenol 2-monooxygenase, putative	1.2	secondary metabolism	Metabolism	1.072122e-8	1.96198e-06
AFUA_6G03620	FAD/FMN-containing isoamyl alcohol oxidase MreA	1.2	secondary metabolism	Metabolism	1.072122e-8	1.96198e-06
AFUA_6G09670	Cytochrome P450 oxidoreductase GliC (EC 1.14.-.-)	1.2	secondary metabolism	Metabolism	1.072122e-8	1.96198e-06
AFUA_6G09740	Thioredoxin reductase GliT (EC 1.-.-.-)	1.2	secondary metabolism	Metabolism	1.072122e-8	1.96198e-06
AFUA_6G12040	MFS sugar permease, putative	1.2	secondary metabolism	Metabolism	1.072122e-8	1.96198e-06
AFUA_8G01860	NmrA-like family protein	1.2	secondary metabolism	Metabolism	1.072122e-8	1.96198e-06
AFUA_8G06050	Salicylate hydroxylase, putative (EC 1.14.13.1)	1.2	secondary metabolism	Metabolism	1.072122e-8	1.96198e-06
AFUA_8G06840	Oxidoreductase, short chain dehydrogenase/reductase family	1.2	secondary metabolism	Metabolism	1.072122e-8	1.96198e-06
AFUA_8G07000	C6 transcription factor, putative	1.2	secondary metabolism	Metabolism	1.072122e-8	1.96198e-06
AFUA_1G11350	MFS transporter of unkown specificity	32.07.05	detoxification by export	Cell rescue, defense and virulence	2.729798e-7	2.49776e-05
AFUA_1G12620	MFS toxin efflux pump (AflT), putative	32.07.05	detoxification by export	Cell rescue, defense and virulence	2.729798e-7	2.49776e-05
AFUA_2G16860	MFS multidrug transporter, putative	32.07.05	detoxification by export	Cell rescue, defense and virulence	2.729798e-7	2.49776e-05
AFUA_3G01400	ABC multidrug transporter, putative (EC 3.6.3.-)	32.07.05	detoxification by export	Cell rescue, defense and virulence	2.729798e-7	2.49776e-05
AFUA_3G02760	ABC multidrug transporter, putative	32.07.05	detoxification by export	Cell rescue, defense and virulence	2.729798e-7	2.49776e-05
AFUA_3G02780	MFS multidrug transporter, putative	32.07.05	detoxification by export	Cell rescue, defense and virulence	2.729798e-7	2.49776e-05
AFUA_3G07300	ABC multidrug transporter, putative (EC 3.6.3.-)	32.07.05	detoxification by export	Cell rescue, defense and virulence	2.729798e-7	2.49776e-05
AFUA_3G08530	MFS drug transporter, putative	32.07.05	detoxification by export	Cell rescue, defense and virulence	2.729798e-7	2.49776e-05
AFUA_4G01140	MFS multidrug transporter, putative	32.07.05	detoxification by export	Cell rescue, defense and virulence	2.729798e-7	2.49776e-05
AFUA_5G01540	MFS aflatoxin efflux pump, putative	32.07.05	detoxification by export	Cell rescue, defense and virulence	2.729798e-7	2.49776e-05
AFUA_5G06070	ABC multidrug transporter Mdr1 (EC 3.6.3.-)	32.07.05	detoxification by export	Cell rescue, defense and virulence	2.729798e-7	2.49776e-05
AFUA_6G03320	MFS multidrug transporter, putative	32.07.05	detoxification by export	Cell rescue, defense and virulence	2.729798e-7	2.49776e-05
AFUA_6G03470	ABC multidrug transporter, putative	32.07.05	detoxification by export	Cell rescue, defense and virulence	2.729798e-7	2.49776e-05
AFUA_6G08020	ABC transporter, putative	32.07.05	detoxification by export	Cell rescue, defense and virulence	2.729798e-7	2.49776e-05
AFUA_1G11350	MFS transporter of unkown specificity	20.01.27	drug/toxin transport	Cellular transport, transport facilitation and transport routes	7.122317e-7	4.34461e-05
AFUA_1G12620	MFS toxin efflux pump (AflT), putative	20.01.27	drug/toxin transport	Cellular transport, transport facilitation and transport routes	7.122317e-7	4.34461e-05
AFUA_2G16860	MFS multidrug transporter, putative	20.01.27	drug/toxin transport	Cellular transport, transport facilitation and transport routes	7.122317e-7	4.34461e-05
AFUA_3G01400	ABC multidrug transporter, putative (EC 3.6.3.-)	20.01.27	drug/toxin transport	Cellular transport, transport facilitation and transport routes	7.122317e-7	4.34461e-05
AFUA_3G02760	ABC multidrug transporter, putative	20.01.27	drug/toxin transport	Cellular transport, transport facilitation and transport routes	7.122317e-7	4.34461e-05
AFUA_3G02780	MFS multidrug transporter, putative	20.01.27	drug/toxin transport	Cellular transport, transport facilitation and transport routes	7.122317e-7	4.34461e-05
AFUA_3G07300	ABC multidrug transporter, putative (EC 3.6.3.-)	20.01.27	drug/toxin transport	Cellular transport, transport facilitation and transport routes	7.122317e-7	4.34461e-05
AFUA_3G08530	MFS drug transporter, putative	20.01.27	drug/toxin transport	Cellular transport, transport facilitation and transport routes	7.122317e-7	4.34461e-05
AFUA_3G14590	Amine oxidase	20.01.27	drug/toxin transport	Cellular transport, transport facilitation and transport routes	7.122317e-7	4.34461e-05
AFUA_4G01140	MFS multidrug transporter, putative	20.01.27	drug/toxin transport	Cellular transport, transport facilitation and transport routes	7.122317e-7	4.34461e-05
AFUA_5G01540	MFS aflatoxin efflux pump, putative	20.01.27	drug/toxin transport	Cellular transport, transport facilitation and transport routes	7.122317e-7	4.34461e-05
AFUA_5G06070	ABC multidrug transporter Mdr1 (EC 3.6.3.-)	20.01.27	drug/toxin transport	Cellular transport, transport facilitation and transport routes	7.122317e-7	4.34461e-05
AFUA_6G03320	MFS multidrug transporter, putative	20.01.27	drug/toxin transport	Cellular transport, transport facilitation and transport routes	7.122317e-7	4.34461e-05
AFUA_6G03470	ABC multidrug transporter, putative	20.01.27	drug/toxin transport	Cellular transport, transport facilitation and transport routes	7.122317e-7	4.34461e-05
AFUA_6G08020	ABC transporter, putative	20.01.27	drug/toxin transport	Cellular transport, transport facilitation and transport routes	7.122317e-7	4.34461e-05
AFUA_1G12620	MFS toxin efflux pump (AflT), putative	20.09.16.01	Type I protein secretion system (ABC-type transport systems)	Cellular transport, transport facilitation and transport routes	4.66901e-06	0.000213607
AFUA_3G01400	ABC multidrug transporter, putative (EC 3.6.3.-)	20.09.16.01	Type I protein secretion system (ABC-type transport systems)	Cellular transport, transport facilitation and transport routes	4.66901e-06	0.000213607
AFUA_3G02760	ABC multidrug transporter, putative	20.09.16.01	Type I protein secretion system (ABC-type transport systems)	Cellular transport, transport facilitation and transport routes	4.66901e-06	0.000213607
AFUA_5G01540	MFS aflatoxin efflux pump, putative	20.09.16.01	Type I protein secretion system (ABC-type transport systems)	Cellular transport, transport facilitation and transport routes	4.66901e-06	0.000213607
AFUA_5G06070	ABC multidrug transporter Mdr1 (EC 3.6.3.-)	20.09.16.01	Type I protein secretion system (ABC-type transport systems)	Cellular transport, transport facilitation and transport routes	4.66901e-06	0.000213607
AFUA_6G03470	ABC multidrug transporter, putative	20.09.16.01	Type I protein secretion system (ABC-type transport systems)	Cellular transport, transport facilitation and transport routes	4.66901e-06	0.000213607
AFUA_6G08020	ABC transporter, putative	20.09.16.01	Type I protein secretion system (ABC-type transport systems)	Cellular transport, transport facilitation and transport routes	4.66901e-06	0.000213607
AFUA_1G12620	MFS toxin efflux pump (AflT), putative	32.05.01	resistance proteins	Cell rescue, defense and virulence	9.44702e-06	0.000345761
AFUA_2G16860	MFS multidrug transporter, putative	32.05.01	resistance proteins	Cell rescue, defense and virulence	9.44702e-06	0.000345761
AFUA_3G02760	ABC multidrug transporter, putative	32.05.01	resistance proteins	Cell rescue, defense and virulence	9.44702e-06	0.000345761
AFUA_3G02780	MFS multidrug transporter, putative	32.05.01	resistance proteins	Cell rescue, defense and virulence	9.44702e-06	0.000345761
AFUA_3G08530	MFS drug transporter, putative	32.05.01	resistance proteins	Cell rescue, defense and virulence	9.44702e-06	0.000345761
AFUA_5G01540	MFS aflatoxin efflux pump, putative	32.05.01	resistance proteins	Cell rescue, defense and virulence	9.44702e-06	0.000345761
AFUA_5G06070	ABC multidrug transporter Mdr1 (EC 3.6.3.-)	32.05.01	resistance proteins	Cell rescue, defense and virulence	9.44702e-06	0.000345761
AFUA_6G03320	MFS multidrug transporter, putative	32.05.01	resistance proteins	Cell rescue, defense and virulence	9.44702e-06	0.000345761
AFUA_6G03470	ABC multidrug transporter, putative	32.05.01	resistance proteins	Cell rescue, defense and virulence	9.44702e-06	0.000345761
AFUA_7G01640	C6 transcription factor (War1), putative	32.05.01	resistance proteins	Cell rescue, defense and virulence	9.44702e-06	0.000345761
AFUA_1G11350	MFS transporter of unkown specificity	20.03.25	ABC transporters	Cellular transport, transport facilitation and transport routes	5.21944e-05	0.00159193
AFUA_1G12620	MFS toxin efflux pump (AflT), putative	20.03.25	ABC transporters	Cellular transport, transport facilitation and transport routes	5.21944e-05	0.00159193
AFUA_3G01400	ABC multidrug transporter, putative (EC 3.6.3.-)	20.03.25	ABC transporters	Cellular transport, transport facilitation and transport routes	5.21944e-05	0.00159193
AFUA_3G02760	ABC multidrug transporter, putative	20.03.25	ABC transporters	Cellular transport, transport facilitation and transport routes	5.21944e-05	0.00159193
AFUA_3G07300	ABC multidrug transporter, putative (EC 3.6.3.-)	20.03.25	ABC transporters	Cellular transport, transport facilitation and transport routes	5.21944e-05	0.00159193
AFUA_5G01540	MFS aflatoxin efflux pump, putative	20.03.25	ABC transporters	Cellular transport, transport facilitation and transport routes	5.21944e-05	0.00159193
AFUA_5G06070	ABC multidrug transporter Mdr1 (EC 3.6.3.-)	20.03.25	ABC transporters	Cellular transport, transport facilitation and transport routes	5.21944e-05	0.00159193
AFUA_6G03470	ABC multidrug transporter, putative	20.03.25	ABC transporters	Cellular transport, transport facilitation and transport routes	5.21944e-05	0.00159193
AFUA_6G08020	ABC transporter, putative	20.03.25	ABC transporters	Cellular transport, transport facilitation and transport routes	5.21944e-05	0.00159193
AFUA_1G11350	MFS transporter of unkown specificity	32.07	detoxification	Cell rescue, defense and virulence	9.87382e-05	0.0025813
AFUA_1G12410	Salicylate hydroxylase, putative (EC 1.14.13.1)	32.07	detoxification	Cell rescue, defense and virulence	9.87382e-05	0.0025813
AFUA_2G04330	Salicylate hydroxylase, putative (EC 1.14.13.1)	32.07	detoxification	Cell rescue, defense and virulence	9.87382e-05	0.0025813
AFUA_2G16860	MFS multidrug transporter, putative	32.07	detoxification	Cell rescue, defense and virulence	9.87382e-05	0.0025813
AFUA_3G01400	ABC multidrug transporter, putative (EC 3.6.3.-)	32.07	detoxification	Cell rescue, defense and virulence	9.87382e-05	0.0025813
AFUA_3G02780	MFS multidrug transporter, putative	32.07	detoxification	Cell rescue, defense and virulence	9.87382e-05	0.0025813
AFUA_3G07300	ABC multidrug transporter, putative (EC 3.6.3.-)	32.07	detoxification	Cell rescue, defense and virulence	9.87382e-05	0.0025813
AFUA_3G08530	MFS drug transporter, putative	32.07	detoxification	Cell rescue, defense and virulence	9.87382e-05	0.0025813
AFUA_3G10770	RTA1 domain protein, putative	32.07	detoxification	Cell rescue, defense and virulence	9.87382e-05	0.0025813
AFUA_4G01140	MFS multidrug transporter, putative	32.07	detoxification	Cell rescue, defense and virulence	9.87382e-05	0.0025813
AFUA_6G03320	MFS multidrug transporter, putative	32.07	detoxification	Cell rescue, defense and virulence	9.87382e-05	0.0025813
AFUA_6G08020	ABC transporter, putative	32.07	detoxification	Cell rescue, defense and virulence	9.87382e-05	0.0025813
AFUA_8G06050	Salicylate hydroxylase, putative (EC 1.14.13.1)	32.07	detoxification	Cell rescue, defense and virulence	9.87382e-05	0.0025813
AFUA_3G01400	ABC multidrug transporter, putative (EC 3.6.3.-)	20.03.22	transport ATPases	Cellular transport, transport facilitation and transport routes	0.000116624	0.00266776
AFUA_3G02760	ABC multidrug transporter, putative	20.03.22	transport ATPases	Cellular transport, transport facilitation and transport routes	0.000116624	0.00266776
AFUA_3G07300	ABC multidrug transporter, putative (EC 3.6.3.-)	20.03.22	transport ATPases	Cellular transport, transport facilitation and transport routes	0.000116624	0.00266776
AFUA_3G10770	RTA1 domain protein, putative	20.03.22	transport ATPases	Cellular transport, transport facilitation and transport routes	0.000116624	0.00266776
AFUA_3G13000	Mitochondrial chaperone BCS1, putative	20.03.22	transport ATPases	Cellular transport, transport facilitation and transport routes	0.000116624	0.00266776
AFUA_5G06070	ABC multidrug transporter Mdr1 (EC 3.6.3.-)	20.03.22	transport ATPases	Cellular transport, transport facilitation and transport routes	0.000116624	0.00266776
AFUA_6G03470	ABC multidrug transporter, putative	20.03.22	transport ATPases	Cellular transport, transport facilitation and transport routes	0.000116624	0.00266776
AFUA_6G08020	ABC transporter, putative	20.03.22	transport ATPases	Cellular transport, transport facilitation and transport routes	0.000116624	0.00266776
AFUA_7G01030	Calcium-transporting ATPase (EC 3.6.3.8)	20.03.22	transport ATPases	Cellular transport, transport facilitation and transport routes	0.000116624	0.00266776
AFUA_1G01370	Glutathione S-transferase, putative	32.07.07.03	glutathione conjugation reaction	Cell rescue, defense and virulence	0.000534828	0.0108748
AFUA_2G08370	Glutathione S-transferase, putative (EC 2.5.1.-)	32.07.07.03	glutathione conjugation reaction	Cell rescue, defense and virulence	0.000534828	0.0108748
AFUA_2G17300	Glutathione S-transferase	32.07.07.03	glutathione conjugation reaction	Cell rescue, defense and virulence	0.000534828	0.0108748
AFUA_4G01440	Glutathione S-transferase family protein	32.07.07.03	glutathione conjugation reaction	Cell rescue, defense and virulence	0.000534828	0.0108748
AFUA_1G11350	MFS transporter of unkown specificity	32.05.01.03	chemical agent resistance	Cell rescue, defense and virulence	0.00115332	0.0211057
AFUA_3G01400	ABC multidrug transporter, putative (EC 3.6.3.-)	32.05.01.03	chemical agent resistance	Cell rescue, defense and virulence	0.00115332	0.0211057
AFUA_3G05760	C6 transcription factor (Fcr1), putative	32.05.01.03	chemical agent resistance	Cell rescue, defense and virulence	0.00115332	0.0211057
AFUA_3G07300	ABC multidrug transporter, putative (EC 3.6.3.-)	32.05.01.03	chemical agent resistance	Cell rescue, defense and virulence	0.00115332	0.0211057
AFUA_6G08020	ABC transporter, putative	32.05.01.03	chemical agent resistance	Cell rescue, defense and virulence	0.00115332	0.0211057

## Sheet: S5D Table 
S5D Table: RNA-seq data of the Tet-odrA overexpression strain
Categories FunCat (Down-regulated)
FunCat ID	FunCat description	FunCat main category	Exact p-value	Adjusted p-value	# genes / category	# genes / input
20.01.13	lipid/fatty acid transport	Cellular transport, transport facilitation and transport routes	9.611448e-7	3.73334e-05	7 / 128	7 / 62
20.09.18	cellular import	Cellular transport, transport facilitation and transport routes	1.13131e-06	3.73334e-05	9 / 265	9 / 62
20.03	transport facilities	Cellular transport, transport facilitation and transport routes	1.04444e-05	0.000229776	10 / 445	10 / 62
20.01.03	C-compound and carbohydrate transport	Cellular transport, transport facilitation and transport routes	5.06064e-05	0.000829321	7 / 233	7 / 62
20.01.07	amino acid/amino acid derivatives transport	Cellular transport, transport facilitation and transport routes	6.28274e-05	0.000829321	5 / 99	5 / 62
20.01.26	neurotransmitter transport	Cellular transport, transport facilitation and transport routes	0.000747325	0.00822058	3 / 41	3 / 62
20.09.18.07	non-vesicular cellular import	Cellular transport, transport facilitation and transport routes	0.00130494	0.0123037	5 / 190	5 / 62
20.01.11	amine / polyamine transport	Cellular transport, transport facilitation and transport routes	0.00167343	0.0138058	3 / 54	3 / 62
20.01.09	peptide transport	Cellular transport, transport facilitation and transport routes	0.00344978	0.0252984	2 / 20	2 / 62

[truncated: 9 more sheets: S5E Table , S6A Table , S6B Table, S6C Table, S6D Table, S7 Table, S8 Table, S9 Table, S10 Table]
